# Supplementary material for: Arabidopsis mRNA polyadenylation machinery: comprehensive analysis of protein-protein interactions and gene expression profiling
Source: BMC Genomics. 2008 May 14;9:220. doi: 10.1186/1471-2164-9-220 (PMC2391170; doi:10.1186/1471-2164-9-220)
Supplement: Additional file 1 — This file contents the keys and data that were used to produce Figure 1 to Figure 5. [file 1471-2164-9-220-S1.xls]

## Sheet: Key for Figs 1-5
Microarray sample key - Figure 1							Microarray sample key - Figure 3										Microarray sample key - Figure 4											Microarray sample key - Figure 5
sample #	tissue cluster	tissue	genotype	age	NASC sample Id		sample #	tissue cluster	tissue	genotype	age	NASC sample Id	stress	time	treatment		sample #	tissue cluster	tissue	genotype	age	NASC sample Id	stress	time	treatment			sample #	tissue cluster	tissue	genotype	age	NASC sample Id	stress	time	treatment
1	root	roots	Wt	7 days	ATGE_3		1	control, aerial	seedling, green parts	not applicable	not applicable	1	untreated	0 h	Control: No treatment at all		1	baseline wt	seedling	Col	not applicable	80	not applicable	0.5 h	H2O			1	Pseudomonas	leaf	not applicable	not applicable	17	not applicable	0 h	untreated, harvested after 0h
2	root	roots	Wt	17 days	ATGE_9		2	control, aerial	seedling, green parts	not applicable	not applicable	71	mock	0.25 h	Control: The plants were treated like the real treated plants; that means: Get boxes out of the climate chamber. Open the magenta box and lift the raft as long as the real treatment lasts. Then put them back in the climate chamber. Harvested 0,25 h after start of experiment		2	baseline wt	seedling	Col	not applicable	78	not applicable	1 h	H2O			2	Pseudomonas	leaf	not applicable	not applicable	33	not applicable	2 h	infiltrated with 10 mM MgCl2 harvested after 2h
3	root	root	Wt	15 days	ATGE_93		3	control, aerial	seedling, green parts	not applicable	not applicable	11	mock	0.5 h	Control: The plants were treated like the real treated plants; that means: Get boxes out of the climate chamber. Open the magenta box and lift the raft as long as the real treatment lasts. Then put them back in the climate chamber. Harvested 0,5 h after start of experiment		3	baseline wt	seedling	Col	not applicable	79	not applicable	3 h	H2O			3	Pseudomonas	leaf	not applicable	not applicable	34	not applicable	6 h	infiltrated with 10 mM MgCl2 harvested after 6h
4	root	root	Wt	8 days	ATGE_94		4	control, aerial	seedling, green parts	not applicable	not applicable	21	mock	1 h	Control: The plants were treated like the real treated plants; that means: Get boxes out of the climate chamber. Open the magenta box and lift the raft as long as the real treatment lasts. Then put them back in the climate chamber. Harvested 1 h after start of experiment		4	baseline wt	seedling	Col	not applicable	50	not applicable	0.5 h	10µM ABA			4	Pseudomonas	leaf	not applicable	not applicable	35	not applicable	24 h	infiltrated with 10 mM MgCl2 harvested after 24h
5	root	root	Wt	8 days	ATGE_95		5	control, aerial	seedling, green parts	not applicable	not applicable	31	mock	3 h	Control: The plants were treated like the real treated plants; that means: Get boxes out of the climate chamber. Open the magenta box and lift the raft as long as the real treatment lasts. Then put them back in the climate chamber. Harvested 3 h after start of experiment		5	baseline wt	seedling	Col	not applicable	48	not applicable	1 h	10µM ABA			5	Pseudomonas	leaf	not applicable	not applicable	21	not applicable	2 h	infiltrated with 108 cfu/ml Pseudomonas syringae pv. tomato DC3000 harvested after 2h
6	root	root	Wt	21 days	ATGE_98		6	control, aerial	seedling, green parts	not applicable	not applicable	81	mock	4 h	Control: The plants were treated like the real treated plants; that means: Get boxes out of the climate chamber. Open the magenta box and lift the raft as long as the real treatment lasts. Then put them back in the climate chamber. Harvested 4 h after start of experiment		6	baseline wt	seedling	Col	not applicable	49	not applicable	3 h	10µM ABA			6	Pseudomonas	leaf	not applicable	not applicable	22	not applicable	6 h	infiltrated with 108 cfu/ml Pseudomonas syringae pv. tomato DC3000 harvested after 6h
7	root	root	Wt	21 days	ATGE_99		7	control, aerial	seedling, green parts	not applicable	not applicable	41	mock	6 h	Control: The plants were treated like the real treated plants; that means: Get boxes out of the climate chamber. Open the magenta box and lift the raft as long as the real treatment lasts. Then put them back in the climate chamber. Harvested 6 h after start of experiment		7	baseline wt	seedling	Col	not applicable	53	not applicable	0.5 h	10µM ACC			7	Pseudomonas	leaf	not applicable	not applicable	23	not applicable	24 h	infiltrated with 108 cfu/ml Pseudomonas syringae pv. tomato DC3000 harvested after 24h
8	stem	hypocotyl	Wt	7 days	ATGE_2		8	control, aerial	seedling, green parts	not applicable	not applicable	51	mock	12 h	Control: The plants were treated like the real treated plants; that means: Get boxes out of the climate chamber. Open the magenta box and lift the raft as long as the real treatment lasts. Then put them back in the climate chamber. Harvested 12 h after start of experiment		8	baseline wt	seedling	Col	not applicable	51	not applicable	1 h	10µM ACC			8	Pseudomonas	leaf	not applicable	not applicable	24	not applicable	2 h	infiltrated with 108 cfu/ml Pseudomonas syringae pv. tomato avrRpm1 harvested after 2h
9	stem	1st node	Wt	21+ days	ATGE_28		9	control, aerial	seedling, green parts	not applicable	not applicable	61	mock	24 h	Control: The plants were treated like the real treated plants; that means: Get boxes out of the climate chamber. Open the magenta box and lift the raft as long as the real treatment lasts. Then put them back in the climate chamber. Harvested 24 h after start of experiment		9	baseline wt	seedling	Col	not applicable	52	not applicable	3 h	10µM ACC			9	Pseudomonas	leaf	not applicable	not applicable	25	not applicable	6 h	infiltrated with 108 cfu/ml Pseudomonas syringae pv. tomato avrRpm1 harvested after 6h
10	stem	stem, 2nd internode	Wt	21+ days	ATGE_27		10	control, root	root	not applicable	not applicable	2	untreated	0 h	Control: No treatment at all		10	baseline wt	seedling	Col	not applicable	56	not applicable	0.5 h	10nM BL			10	Pseudomonas	leaf	not applicable	not applicable	26	not applicable	24 h	infiltrated with 108 cfu/ml Pseudomonas syringae pv. tomato avrRpm1 harvested after 24h
11	leaf	cotyledons	Wt	7 days	ATGE_1		11	control, root	root	not applicable	not applicable	72	mock	0.25 h	Control: The plants were treated like the real treated plants; that means: Get boxes out of the climate chamber. Open the magenta box and lift the raft as long as the real treatment lasts. Then put them back in the climate chamber. Harvested 0,25 h after start of experiment		11	baseline wt	seedling	Col	not applicable	54	not applicable	1 h	10nM BL			11	Pseudomonas	leaf	not applicable	not applicable	27	not applicable	2 h	infiltrated with 108 cfu/ml Pseudomonas syringae pv. tomato DC3000 hrcC- harvested after 2h
12	leaf	leaves 1 + 2	Wt	7 days	ATGE_5		12	control, root	root	not applicable	not applicable	12	mock	0.5 h	Control: The plants were treated like the real treated plants; that means: Get boxes out of the climate chamber. Open the magenta box and lift the raft as long as the real treatment lasts. Then put them back in the climate chamber. Harvested 0,5 h after start of experiment		12	baseline wt	seedling	Col	not applicable	55	not applicable	3 h	10nM BL			12	Pseudomonas	leaf	not applicable	not applicable	28	not applicable	6 h	infiltrated with 108 cfu/ml Pseudomonas syringae pv. tomato DC3000 hrcC- harvested after 6h
13	leaf	rosette leaf #4, 1 cm long	Wt	10 days	ATGE_10		13	control, root	root	not applicable	not applicable	22	mock	1 h	Control: The plants were treated like the real treated plants; that means: Get boxes out of the climate chamber. Open the magenta box and lift the raft as long as the real treatment lasts. Then put them back in the climate chamber. Harvested 1 h after start of experiment		13	baseline wt	seedling	Col	not applicable	65	not applicable	0.5 h	1µM GA			13	Pseudomonas	leaf	not applicable	not applicable	29	not applicable	24 h	infiltrated with 108 cfu/ml Pseudomonas syringae pv. tomato DC3000 hrcC- harvested after 24h
14	leaf	rosette leaf #4, 1 cm long	gl1-T	10 days	ATGE_11		14	control, root	root	not applicable	not applicable	32	mock	3 h	Control: The plants were treated like the real treated plants; that means: Get boxes out of the climate chamber. Open the magenta box and lift the raft as long as the real treatment lasts. Then put them back in the climate chamber. Harvested 3 h after start of experiment		14	baseline wt	seedling	Col	not applicable	57	not applicable	1 h	1µM GA			14	Pseudomonas	leaf	not applicable	not applicable	30	not applicable	2 h	infiltrated with 108 cfu/ml Pseudomonas syringae pv. phaseolicola harvested after 2h
15	leaf	rosette leaf # 2	Wt	17 days	ATGE_12		15	control, root	root	not applicable	not applicable	82	mock	4 h	Control: The plants were treated like the real treated plants; that means: Get boxes out of the climate chamber. Open the magenta box and lift the raft as long as the real treatment lasts. Then put them back in the climate chamber. Harvested 4 h after start of experiment		15	baseline wt	seedling	Col	not applicable	64	not applicable	3 h	1µM GA			15	Pseudomonas	leaf	not applicable	not applicable	31	not applicable	6 h	infiltrated with 108 cfu/ml Pseudomonas syringae pv. phaseolicola harvested after 6h
16	leaf	rosette leaf # 4	Wt	17 days	ATGE_13		16	control, root	root	not applicable	not applicable	42	mock	6 h	Control: The plants were treated like the real treated plants; that means: Get boxes out of the climate chamber. Open the magenta box and lift the raft as long as the real treatment lasts. Then put them back in the climate chamber. Harvested 6 h after start of experiment		16	baseline wt	seedling	Col	not applicable	68	not applicable	0.5 h	1µM IAA			16	Pseudomonas	leaf	not applicable	not applicable	32	not applicable	24 h	infiltrated with 108 cfu/ml Pseudomonas syringae pv. phaseolicola harvested after 24h
17	leaf	rosette leaf # 6	Wt	17 days	ATGE_14		17	control, root	root	not applicable	not applicable	52	mock	12 h	Control: The plants were treated like the real treated plants; that means: Get boxes out of the climate chamber. Open the magenta box and lift the raft as long as the real treatment lasts. Then put them back in the climate chamber. Harvested 12 h after start of experiment		17	baseline wt	seedling	Col	not applicable	66	not applicable	1 h	1µM IAA			17	Phytophthora	leaf	not applicable	not applicable	C.6	not applicable	6 h	for the treatment plants were moved to growth chamber with 20°C day/18°C night. As many as possible 10 µl-drops per leaf of water. Leaves harvested after 6h
18	leaf	rosette leaf # 8	Wt	17 days	ATGE_15		18	control, root	root	not applicable	not applicable	62	mock	24 h	Control: The plants were treated like the real treated plants; that means: Get boxes out of the climate chamber. Open the magenta box and lift the raft as long as the real treatment lasts. Then put them back in the climate chamber. Harvested 24 h after start of experiment		18	baseline wt	seedling	Col	not applicable	67	not applicable	3 h	1µM IAA			18	Phytophthora	leaf	not applicable	not applicable	C.12	not applicable	12 h	for the treatment plants were moved to growth chamber with 20°C day/18°C night. As many as possible 10 µl-drops per leaf of water. Leaves harvested after 12h
19	leaf	rosette leaf # 10	Wt	17 days	ATGE_16		19	cold, aerial	seedling, green parts	not applicable	not applicable	111	cold	0.5 h	Cold stress (4C): The Magenta boxes with plants were put on ice in the cold room (4C). The environmental light intensity was 20 Einstein/cm2 sec. An extra light which was installed over the plants had 40 Einstein/cm2 sec. The plants stayed there. Harvested 0,5 h after start of experiment		19	baseline wt	seedling	Col	not applicable	71	not applicable	0.5 h	1µM MJ			19	Phytophthora	leaf	not applicable	not applicable	C.24	not applicable	24 h	for the treatment plants were moved to growth chamber with 20°C day/18°C night. As many as possible 10 µl-drops per leaf of water. Leaves harvested after 24h
20	leaf	rosette leaf # 12	Wt	17 days	ATGE_17		20	cold, aerial	seedling, green parts	not applicable	not applicable	121	cold	1 h	Cold stress (4C): The Magenta boxes with plants were put on ice in the cold room (4C). The environmental light intensity was 20 Einstein/cm2 sec. An extra light which was installed over the plants had 40 Einstein/cm2 sec. The plants stayed there. Harvested 1 h after start of experiment		20	baseline wt	seedling	Col	not applicable	69	not applicable	1 h	1µM MJ			20	Phytophthora	leaf	not applicable	not applicable	Pi.6	not applicable	6 h	for the treatment plants were moved to growth chamber with 20°C day/18°C night. As many as possible 10 µl-drops per leaf of a suspension of 106 Phytophthora infestans spores/ml. Leaves harvested after 6h
21	leaf	rosette leaf # 12	gl1-T	17 days	ATGE_18		21	cold, aerial	seedling, green parts	not applicable	not applicable	131	cold	3 h	Cold stress (4C): The Magenta boxes with plants were put on ice in the cold room (4C). The environmental light intensity was 20 Einstein/cm2 sec. An extra light which was installed over the plants had 40 Einstein/cm2 sec. The plants stayed there. Harvested 3 h after start of experiment		21	baseline wt	seedling	Col	not applicable	70	not applicable	3 h	1µM MJ			21	Phytophthora	leaf	not applicable	not applicable	Pi.12	not applicable	12 h	for the treatment plants were moved to growth chamber with 20°C day/18°C night. As many as possible 10 µl-drops per leaf of a suspension of 106 Phytophthora infestans spores/ml. Leaves harvested after 12h
22	leaf	leaf 7, petiole	Wt	17 days	ATGE_19		22	cold, aerial	seedling, green parts	not applicable	not applicable	141	cold	6 h	Cold stress (4C): The Magenta boxes with plants were put on ice in the cold room (4C). The environmental light intensity was 20 Einstein/cm2 sec. An extra light which was installed over the plants had 40 Einstein/cm2 sec. The plants stayed there. Harvested 6 h after start of experiment		22	baseline wt	seedling	Col	not applicable	83	not applicable	0.5 h	1µM zeatin			22	Phytophthora	leaf	not applicable	not applicable	Pi.24	not applicable	24 h	for the treatment plants were moved to growth chamber with 20°C day/18°C night. As many as possible 10 µl-drops per leaf of a suspension of 106 Phytophthora infestans spores/ml. Leaves harvested after 24h
23	leaf	leaf 7, proximal half	Wt	17 days	ATGE_20		23	cold, aerial	seedling, green parts	not applicable	not applicable	151	cold	12 h	Cold stress (4C): The Magenta boxes with plants were put on ice in the cold room (4C). The environmental light intensity was 20 Einstein/cm2 sec. An extra light which was installed over the plants had 40 Einstein/cm2 sec. The plants stayed there. Harvested 12 h after start of experiment		23	baseline wt	seedling	Col	not applicable	81	not applicable	1 h	1µM zeatin			23	elicitors	leaf	not applicable	not applicable	1,1	not applicable	1 h	infiltrated with water, leaves harvested after 1h
24	leaf	leaf 7, distal half	Wt	17 days	ATGE_21		24	cold, aerial	seedling, green parts	not applicable	not applicable	161	cold	24 h	Cold stress (4C): The Magenta boxes with plants were put on ice in the cold room (4C). The environmental light intensity was 20 Einstein/cm2 sec. An extra light which was installed over the plants had 40 Einstein/cm2 sec. The plants stayed there. Harvested 24 h after start of experiment		24	baseline wt	seedling	Col	not applicable	82	not applicable	3 h	1µM zeatin			24	elicitors	leaf	not applicable	not applicable	1,4	not applicable	4 h	infiltrated with water, leaves harvested after 4h
25	leaf	leaf	Wt	15 days	ATGE_91		25	cold, root	root	not applicable	not applicable	112	cold	0.5 h	Cold stress (4C): The Magenta boxes with plants were put on ice in the cold room (4C). The environmental light intensity was 20 Einstein/cm2 sec. An extra light which was installed over the plants had 40 Einstein/cm2 sec. The plants stayed there. Harvested 0,5 h after start of experiment		25	substances_I	seedling	Col	not applicable	20	not applicable	3 h	H2O			25	elicitors	leaf	not applicable	not applicable	2,1	not applicable	1 h	infiltrated with 1mM CaCl2 + 2.5 mM MgCl2, leaves harvested after 1h
26	leaf	senescing leaves	Wt	35 days	ATGE_25		26	cold, root	root	not applicable	not applicable	122	cold	1 h	Cold stress (4C): The Magenta boxes with plants were put on ice in the cold room (4C). The environmental light intensity was 20 Einstein/cm2 sec. An extra light which was installed over the plants had 40 Einstein/cm2 sec. The plants stayed there. Harvested 1 h after start of experiment		26	substances_I	seedling	Col	not applicable	19	not applicable	12 h	H2O			26	elicitors	leaf	not applicable	not applicable	2,4	not applicable	4 h	infiltrated with 1mM CaCl2 + 2.5 mM MgCl2, leaves harvested after 4h
27	leaf	cauline leaves	Wt	21+ days	ATGE_26		27	cold, root	root	not applicable	not applicable	132	cold	3 h	Cold stress (4C): The Magenta boxes with plants were put on ice in the cold room (4C). The environmental light intensity was 20 Einstein/cm2 sec. An extra light which was installed over the plants had 40 Einstein/cm2 sec. The plants stayed there. Harvested 3 h after start of experiment		27	substances_I	seedling	Col	not applicable	5	not applicable	3 h	10µM Brz91			27	elicitors	leaf	not applicable	not applicable	3,1	not applicable	1 h	infiltrated with 1µM GST, leaves harvested after 1h
28	whole plant	seedling, green parts	Wt	7 days	ATGE_7		28	cold, root	root	not applicable	not applicable	142	cold	6 h	Cold stress (4C): The Magenta boxes with plants were put on ice in the cold room (4C). The environmental light intensity was 20 Einstein/cm2 sec. An extra light which was installed over the plants had 40 Einstein/cm2 sec. The plants stayed there. Harvested 6 h after start of experiment		28	substances_I	seedling	Col	not applicable	4	not applicable	12 h	10µM Brz91			28	elicitors	leaf	not applicable	not applicable	3,4	not applicable	4 h	infiltrated with 1µM GST, leaves harvested after 4h
29	whole plant	seedling, green parts	Wt	8 days	ATGE_96		29	cold, root	root	not applicable	not applicable	152	cold	12 h	Cold stress (4C): The Magenta boxes with plants were put on ice in the cold room (4C). The environmental light intensity was 20 Einstein/cm2 sec. An extra light which was installed over the plants had 40 Einstein/cm2 sec. The plants stayed there. Harvested 12 h after start of experiment		29	substances_I	seedling	Col	not applicable	2	not applicable	3 h	10µM Brz220			29	elicitors	leaf	not applicable	not applicable	4,1	not applicable	1 h	infiltrated with 10 µM HrpZ, leaves harvested after 1h
30	whole plant	seedling, green parts	Wt	8 days	ATGE_97		30	cold, root	root	not applicable	not applicable	162	cold	24 h	Cold stress (4C): The Magenta boxes with plants were put on ice in the cold room (4C). The environmental light intensity was 20 Einstein/cm2 sec. An extra light which was installed over the plants had 40 Einstein/cm2 sec. The plants stayed there. Harvested 24 h after start of experiment		30	substances_I	seedling	Col	not applicable	1	not applicable	12 h	10µM Brz220			30	elicitors	leaf	not applicable	not applicable	4,4	not applicable	4 h	infiltrated with 10 µM HrpZ, leaves harvested after 4h
31	whole plant	seedling, green parts	Wt	21 days	ATGE_100		31	osmotic, aerial	seedling, green parts	not applicable	not applicable	211	osmotic	0.5 h	Osmotic stress (300 mM Mannitol): Mannitol was added to a concentration of 300 mM in the Media. To add the Mannitol the raft was lifted out. A magnetic stir bar was used to mix the media and the added Manitol. Then the raft was put back in the box. The boxes were put back to the climate camber. Harvested 0,5 h after start of experiment		31	substances_I	seedling	Col	not applicable	22	not applicable	3 h	10µM paclobutrazol			31	elicitors	leaf	not applicable	not applicable	5,1	not applicable	1 h	infiltrated with 1 µM GST-NPP1, leaves harvested after 1h
32	whole plant	seedling, green parts	Wt	21 days	ATGE_101		32	osmotic, aerial	seedling, green parts	not applicable	not applicable	221	osmotic	1 h	Osmotic stress (300 mM Mannitol): Mannitol was added to a concentration of 300 mM in the Media. To add the Mannitol the raft was lifted out. A magnetic stir bar was used to mix the media and the added Manitol. Then the raft was put back in the box. The boxes were put back to the climate camber. Harvested 1 h after start of experiment		32	substances_I	seedling	Col	not applicable	21	not applicable	12 h	10µM paclobutrazol			32	elicitors	leaf	not applicable	not applicable	5,4	not applicable	4 h	infiltrated with 1 µM GST-NPP1, leaves harvested after 4h
33	whole plant	developmental drift, entire rosette after transition to flowering, but before bolting	Wt	21 days	ATGE_22		33	osmotic, aerial	seedling, green parts	not applicable	not applicable	231	osmotic	3 h	Osmotic stress (300 mM Mannitol): Mannitol was added to a concentration of 300 mM in the Media. To add the Mannitol the raft was lifted out. A magnetic stir bar was used to mix the media and the added Manitol. Then the raft was put back in the box. The boxes were put back to the climate camber. Harvested 3 h after start of experiment		33	substances_I	seedling	Col	not applicable	24	not applicable	3 h	1µM PNO8			33	elicitors	leaf	not applicable	not applicable	6,1	not applicable	1 h	infiltrated with 1 µM Flg22, leaves harvested after 1h
34	whole plant	as above	Wt	22 days	ATGE_23		34	osmotic, aerial	seedling, green parts	not applicable	not applicable	241	osmotic	6 h	Osmotic stress (300 mM Mannitol): Mannitol was added to a concentration of 300 mM in the Media. To add the Mannitol the raft was lifted out. A magnetic stir bar was used to mix the media and the added Manitol. Then the raft was put back in the box. The boxes were put back to the climate camber. Harvested 6 h after start of experiment.		34	substances_I	seedling	Col	not applicable	23	not applicable	12 h	1µM PNO8			34	elicitors	leaf	not applicable	not applicable	6,4	not applicable	4 h	infiltrated with 1 µM Flg22, leaves harvested after 4h
35	whole plant	as above	Wt	23 days	ATGE_24		35	osmotic, aerial	seedling, green parts	not applicable	not applicable	251	osmotic	12 h	Osmotic stress (300 mM Mannitol): Mannitol was added to a concentration of 300 mM in the Media. To add the Mannitol the raft was lifted out. A magnetic stir bar was used to mix the media and the added Manitol. Then the raft was put back in the box. The boxes were put back to the climate camber. Harvested 12 h after start of experiment		35	substances_I	seedling	Col	not applicable	26	not applicable	3 h	10µM propiconazole			35	elicitors	leaf	not applicable	not applicable	7,1	not applicable	1 h	infiltrated with 100 µg/ml LPS, leaves harvested after 1h
36	whole plant	vegetative rosette	Wt	7 days	ATGE_87		36	osmotic, aerial	seedling, green parts	not applicable	not applicable	261	osmotic	24 h	Osmotic stress (300 mM Mannitol): Mannitol was added to a concentration of 300 mM in the Media. To add the Mannitol the raft was lifted out. A magnetic stir bar was used to mix the media and the added Manitol. Then the raft was put back in the box. The boxes were put back to the climate camber. Harvested 24 h after start of experiment		36	substances_I	seedling	Col	not applicable	25	not applicable	12 h	10µM propiconazole			36	elicitors	leaf	not applicable	not applicable	7,4	not applicable	4 h	infiltrated with 100 µg/ml LPS, leaves harvested after 4h
37	whole plant	vegetative rosette	Wt	14 days	ATGE_89		37	osmotic, root	root	not applicable	not applicable	212	osmotic	0.5 h	Osmotic stress (300 mM Mannitol): Mannitol was added to a concentration of 300 mM in the Media. To add the Mannitol the raft was lifted out. A magnetic stir bar was used to mix the media and the added Manitol. Then the raft was put back in the box. The boxes were put back to the climate camber. Harvested 0,5 h after start of experiment		37	substances_I	seedling	Col	not applicable	28	not applicable	3 h	10µM prohexadione			37	darkness	hypocotyl and cotelydons (predominantly)	not applicable	not applicable	DS	not applicable	45 min	light treatment: continuous darkness / time course: 45 min continuous darkness / light intensity: 0 / filter: none / light source: none / Temperature: 22C
38	whole plant	vegetative rosette	Wt	21 days	ATGE_90		38	osmotic, root	root	not applicable	not applicable	222	osmotic	1 h	Osmotic stress (300 mM Mannitol): Mannitol was added to a concentration of 300 mM in the Media. To add the Mannitol the raft was lifted out. A magnetic stir bar was used to mix the media and the added Manitol. Then the raft was put back in the box. The boxes were put back to the climate camber. Harvested 1 h after start of experiment		38	substances_I	seedling	Col	not applicable	27	not applicable	12 h	10µM prohexadione			38	darkness	hypocotyl and cotelydons (predominantly)	not applicable	not applicable	DL	not applicable	240 min	light treatment: continuous darkness / time course: 4 h continuous darkness / light intensity: 0 / filter: none / light source: none / Temperature: 22C
39	apex	shoot apex, vegetative + young leaves	Wt	7 days	ATGE_4		39	osmotic, root	root	not applicable	not applicable	232	osmotic	3 h	Osmotic stress (300 mM Mannitol): Mannitol was added to a concentration of 300 mM in the Media. To add the Mannitol the raft was lifted out. A magnetic stir bar was used to mix the media and the added Manitol. Then the raft was put back in the box. The boxes were put back to the climate camber. Harvested 3 h after start of experiment		39	substances_I	seedling	Col	not applicable	30	not applicable	3 h	10µM uniconazole			39	UV-A	hypocotyl and cotelydons (predominantly)	not applicable	not applicable	AS	not applicable	45 min	light treatment: UV-A light pulse / time course: 5 min UV-A light pulse followed by 40 min of darkness / light intensity: 7 W m-2 / filter: WG327 quarz filter, 3 mm, (Schott, Mainz, Germany), cut-off filter with half-maximal transmission at 327 nm / light source: 6 x Philips TL 40W/12 UV fluorescent tubes, lamba(max) = 310 nm, half-bandwidth = 40 nm / Temperature: 22C / literature: PMID 14739338
40	apex	shoot apex, vegetative	Wt	7 days	ATGE_6		40	osmotic, root	root	not applicable	not applicable	242	osmotic	6 h	Osmotic stress (300 mM Mannitol): Mannitol was added to a concentration of 300 mM in the Media. To add the Mannitol the raft was lifted out. A magnetic stir bar was used to mix the media and the added Manitol. Then the raft was put back in the box. The boxes were put back to the climate camber. Harvested 6 h after start of experiment.		40	substances_I	seedling	Col	not applicable	29	not applicable	12 h	10µM uniconazole			40	UV-A	hypocotyl and cotelydons (predominantly)	not applicable	not applicable	AL	not applicable	240 min	light treatment: UV-A light pulse / time course: 5 min UV-A light pulse followed by 4 h of darkness / light intensity: 7 W m-2 / filter: WG327 quarz filter, 3 mm, (Schott, Mainz, Germany), cut-off filter with half-maximal transmission at 327 nm / light source: 6 x Philips TL 40W/12 UV fluorescent tubes, lamba(max) = 310 nm, half-bandwidth = 40 nm / Temperature: 22C / literature: PMID 14739338
41	apex	shoot apex, transition (before bolting)	Wt	14 days	ATGE_8		41	osmotic, root	root	not applicable	not applicable	252	osmotic	12 h	Osmotic stress (300 mM Mannitol): Mannitol was added to a concentration of 300 mM in the Media. To add the Mannitol the raft was lifted out. A magnetic stir bar was used to mix the media and the added Manitol. Then the raft was put back in the box. The boxes were put back to the climate camber. Harvested 12 h after start of experiment		41	substances_II	seedling	Col	not applicable	12	not applicable	3 h	H2O			41	UV-A/B	hypocotyl and cotelydons (predominantly)	not applicable	not applicable	US	not applicable	45 min	light treatment: UV-A/B light pulse / time course: 5 min UV-A/B light pulse followed by 40 min of darkness / light intensity: 7 W m-2 / filter: WG307 quarz filter, 3 mm, (Schott, Mainz, Germany), cut-off filter with half-maximal transmission at 307 nm / light source: 6 x Philips TL 40W/12 UV fluorescent tubes, lamba(max) = 310 nm, half-bandwidth = 40 nm / Temperature: 22C / literature: PMID 14739…
42	apex	shoot apex, inflorescence (after bolting)	Wt	21 days	ATGE_29		42	osmotic, root	root	not applicable	not applicable	262	osmotic	24 h	Osmotic stress (300 mM Mannitol): Mannitol was added to a concentration of 300 mM in the Media. To add the Mannitol the raft was lifted out. A magnetic stir bar was used to mix the media and the added Manitol. Then the raft was put back in the box. The boxes were put back to the climate camber. Harvested 24 h after start of experiment		42	substances_II	seedling	Col	not applicable	3	not applicable	3 h	10µM 2,4,6T			42	UV-A/B	hypocotyl and cotelydons (predominantly)	not applicable	not applicable	UL	not applicable	240 min	light treatment: UV-A/B light pulse / time course: 5 min UV-A/B light pulse followed by 4 h of darkness / light intensity: 7 W m-2 / filter: WG307 quarz filter, 3 mm, (Schott, Mainz, Germany), cut-off filter with half-maximal transmission at 307 nm / light source: 6 x Philips TL 40W/12 UV fluorescent tubes, lamba(max) = 310 nm, half-bandwidth = 40 nm / Temperature: 22C / literature: PMID 14739338
43	apex	shoot apex, inflorescence (after bolting)	clv3-7	21+ days	ATGE_46		43	salt, aerial	seedling, green parts	not applicable	not applicable	311	salt	0.5 h	Salt stress (150 mM NaCl): NaCl was added to a concentration of 150 mM in the Media. To add the NaCl the raft was lifted out. A magnetic stir bar and a stirrer was used to mix the media and the added NaCl. Then the raft was put back in the box. The boxes were put back to the climate camber. Harvested 0,5 h after start of experiment		43	substances_II	seedling	Col	not applicable	6	not applicable	3 h	10µM AVG (aminoethoxyvinylglycine)			43	blue light	hypocotyl and cotelydons (predominantly)	not applicable	not applicable	BS	not applicable	45 min	light treatment: continuous blue light / time course: 45 min continuous blue light / light intensity: 10 mol m-2 s-1 / filter: 453 nm DAL interference filter (Schott, Mainz, Germany), lamba(max) = 453 nm, half-bandwidth = 18 nm / light source: Leitz Prado 500-W universal projector (Leitz, Wetzlar, Germany) together with Osram Xenophot longlife lamps (Osram, Berlin, Germany) / Temperature: 22C
44	apex	shoot apex, inflorescence (after bolting)	lfy-12	21+ days	ATGE_47		44	salt, aerial	seedling, green parts	not applicable	not applicable	321	salt	1 h	Salt stress (150 mM NaCl): NaCl was added to a concentration of 150 mM in the Media. To add the NaCl the raft was lifted out. A magnetic stir bar and a stirrer was used to mix the media and the added NaCl. Then the raft was put back in the box. The boxes were put back to the climate camber. Harvested 1 h after start of experiment		44	substances_II	seedling	Col	not applicable	7	not applicable	3 h	10µM AGNO3			44	blue light	hypocotyl and cotelydons (predominantly)	not applicable	not applicable	BL	not applicable	240 min	light treatment: continuous blue light / time course: 4 h continuous blue light / light intensity: 10 mol m-2 s-1 / filter: 453 nm DAL interference filter (Schott, Mainz, Germany), lamba(max) = 453 nm, half-bandwidth = 18 nm / light source: Leitz Prado 500-W universal projector (Leitz, Wetzlar, Germany) together with Osram Xenophot longlife lamps (Osram, Berlin, Germany) / Temperature: 22C
45	apex	shoot apex, inflorescence (after bolting)	ap1-15	21+ days	ATGE_48		45	salt, aerial	seedling, green parts	not applicable	not applicable	331	salt	3 h	Salt stress (150 mM NaCl): NaCl was added to a concentration of 150 mM in the Media. To add the NaCl the raft was lifted out. A magnetic stir bar and a stirrer was used to mix the media and the added NaCl. Then the raft was put back in the box. The boxes were put back to the climate camber. Harvested 3 h after start of experiment		45	substances_II	seedling	Col	not applicable	8	not applicable	3 h	10µM B9 (daminozide)			45	red (pulse)	hypocotyl and cotelydons (predominantly)	not applicable	not applicable	PS	not applicable	45 min	light treatment: red light pulse / time course: 1 min red light pulse followed by 44 min of darkness / light intensity: 50 mol m-2 s-1 / filter: KG65 double glas filter (Balzers, Liechtenstein), lamba(max) = 650 nm, half-bandwidth = 15 nm / light source: Leitz Prado 500-W universal projector (Leitz, Wetzlar, Germany) together with Osram Xenophot longlife lamps (Osram, Berlin, Germany) / Temperatu…
46	apex	shoot apex, inflorescence (after bolting)	ap2-6	21+ days	ATGE_49		46	salt, aerial	seedling, green parts	not applicable	not applicable	341	salt	6 h	Salt stress (150 mM NaCl): NaCl was added to a concentration of 150 mM in the Media. To add the NaCl the raft was lifted out. A magnetic stir bar and a stirrer was used to mix the media and the added NaCl. Then the raft was put back in the box. The boxes were put back to the climate camber. Harvested 6 h after start of experiment		46	substances_II	seedling	Col	not applicable	10	not applicable	3 h	3µM Brz220			46	red (pulse)	hypocotyl and cotelydons (predominantly)	not applicable	not applicable	PL	not applicable	240 min	light treatment: red light pulse / time course: 1 min red light pulse followed by 4 h of darkness / light intensity: 50 mol m-2 s-1 / filter: KG65 double glas filter (Balzers, Liechtenstein), lamba(max) = 650 nm, half-bandwidth = 15 nm / light source: Leitz Prado 500-W universal projector (Leitz, Wetzlar, Germany) together with Osram Xenophot longlife lamps (Osram, Berlin, Germany) / Temperature:…
47	apex	shoot apex, inflorescence (after bolting)	ufo-1	21+ days	ATGE_52		47	salt, aerial	seedling, green parts	not applicable	not applicable	351	salt	12 h	Salt stress (150 mM NaCl): NaCl was added to a concentration of 150 mM in the Media. To add the NaCl the raft was lifted out. A magnetic stir bar and a stirrer was used to mix the media and the added NaCl. Then the raft was put back in the box. The boxes were put back to the climate camber. Harvested 12 h after start of experiment		47	substances_II	seedling	Col	not applicable	9	not applicable	3 h	10µM cycloheximide			47	red light	hypocotyl and cotelydons (predominantly)	not applicable	not applicable	RS	not applicable	45 min	light treatment: continuous red light / time course: 45 min continuous red light / light intensity: 10 mol m-2 s-1 / filter: KG65 double glas filter (Balzers, Liechtenstein), lamba(max) = 650 nm, half-bandwidth = 15 nm / light source: Leitz Prado 500-W universal projector (Leitz, Wetzlar, Germany) together with Osram Xenophot longlife lamps (Osram, Berlin, Germany) / Temperature: 22C
48	apex	shoot apex, inflorescence (after bolting)	ap3-6	21+ days	ATGE_50		48	salt, aerial	seedling, green parts	not applicable	not applicable	361	salt	24 h	Salt stress (150 mM NaCl): NaCl was added to a concentration of 150 mM in the Media. To add the NaCl the raft was lifted out. A magnetic stir bar and a stirrer was used to mix the media and the added NaCl. Then the raft was put back in the box. The boxes were put back to the climate camber. Harvested 24 h after start of experiment		48	substances_II	seedling	Col	not applicable	18	not applicable	3 h	1µM ibuprofen			48	red light	hypocotyl and cotelydons (predominantly)	not applicable	not applicable	RL	not applicable	240 min	light treatment: continuous red light / time course: 4 h continuous red light / light intensity: 10 mol m-2 s-1 / filter: KG65 double glas filter (Balzers, Liechtenstein), lamba(max) = 650 nm, half-bandwidth = 15 nm / light source: Leitz Prado 500-W universal projector (Leitz, Wetzlar, Germany) together with Osram Xenophot longlife lamps (Osram, Berlin, Germany) / Temperature: 22C
49	apex	shoot apex, inflorescence (after bolting)	ag-12	21+ days	ATGE_51		49	root, aerial	root	not applicable	not applicable	312	salt	0.5 h	Salt stress (150 mM NaCl): NaCl was added to a concentration of 150 mM in the Media. To add the NaCl the raft was lifted out. A magnetic stir bar and a stirrer was used to mix the media and the added NaCl. Then the raft was put back in the box. The boxes were put back to the climate camber. Harvested 0,5 h after start of experiment		49	substances_II	seedling	Col	not applicable	13	not applicable	3 h	10µM MG132			49	far-red light	hypocotyl and cotelydons (predominantly)	not applicable	not applicable	FS	not applicable	45 min	light treatment: continuous far-red light / time course: 45 min continuous far-red light / light intensity: 10 mol m-2 s-1 / filter: 715 nm DAL interference filter (Schott, Mainz, Germany), lamba(max) = 715 nm, half-bandwidth = 15 nm / light source: Leitz Prado 500-W universal projector (Leitz, Wetzlar, Germany) together with Osram Xenophot longlife lamps (Osram, Berlin, Germany) / Temperature: 2…
50	flowers	flowers stage 9	Wt	21+ days	ATGE_31		50	root, aerial	root	not applicable	not applicable	322	salt	1 h	Salt stress (150 mM NaCl): NaCl was added to a concentration of 150 mM in the Media. To add the NaCl the raft was lifted out. A magnetic stir bar and a stirrer was used to mix the media and the added NaCl. Then the raft was put back in the box. The boxes were put back to the climate camber. Harvested 1 h after start of experiment		50	substances_II	seedling	Col	not applicable	14	not applicable	3 h	10µM NPA			50	far-red light	hypocotyl and cotelydons (predominantly)	not applicable	not applicable	FL	not applicable	240 min	light treatment: continuous far-red light / time course: 4 h continuous far-red light / light intensity: 10 mol m-2 s-1 / filter: 715 nm DAL interference filter (Schott, Mainz, Germany), lamba(max) = 715 nm, half-bandwidth = 15 nm / light source: Leitz Prado 500-W universal projector (Leitz, Wetzlar, Germany) together with Osram Xenophot longlife lamps (Osram, Berlin, Germany) / Temperature: 22C
51	flowers	flowers stage 10/11	Wt	21+ days	ATGE_32		51	root, aerial	root	not applicable	not applicable	332	salt	3 h	Salt stress (150 mM NaCl): NaCl was added to a concentration of 150 mM in the Media. To add the NaCl the raft was lifted out. A magnetic stir bar and a stirrer was used to mix the media and the added NaCl. Then the raft was put back in the box. The boxes were put back to the climate camber. Harvested 3 h after start of experiment		51	substances_II	seedling	Col	not applicable	15	not applicable	3 h	10µM PCIB			51	white	hypocotyl and cotelydons (predominantly)	not applicable	not applicable	WS	not applicable	45 min	light treatment: continuous white light / time course: 45 min continuous white light / light intensity: 10 mol m-2 s-1 / filter: 10 % neutral glas filter (Balzers, Liechtenstein) / light source: Leitz Prado 500-W universal projector (Leitz, Wetzlar, Germany) together with Osram Xenophot longlife lamps (Osram, Berlin, Germany) / Temperature: 22C
52	flowers	flowers stage 12	Wt	21+ days	ATGE_33		52	root, aerial	root	not applicable	not applicable	342	salt	6 h	Salt stress (150 mM NaCl): NaCl was added to a concentration of 150 mM in the Media. To add the NaCl the raft was lifted out. A magnetic stir bar and a stirrer was used to mix the media and the added NaCl. Then the raft was put back in the box. The boxes were put back to the climate camber. Harvested 6 h after start of experiment		52	substances_II	seedling	Col	not applicable	11	not applicable	3 h	10µM PNO8			52	white	hypocotyl and cotelydons (predominantly)	not applicable	not applicable	WL	not applicable	240 min	light treatment: continuous white light / time course: 4 h continuous white light / light intensity: 10 mol m-2 s-1 / filter: 10 % neutral glas filter (Balzers, Liechtenstein) / light source: Leitz Prado 500-W universal projector (Leitz, Wetzlar, Germany) together with Osram Xenophot longlife lamps (Osram, Berlin, Germany) / Temperature: 22C
53	flowers	flower stage 12; multi-carpel gynoeceum; enlarged meristem; increased organ number	clv3-7	21+ days	ATGE_53		53	root, aerial	root	not applicable	not applicable	352	salt	12 h	Salt stress (150 mM NaCl): NaCl was added to a concentration of 150 mM in the Media. To add the NaCl the raft was lifted out. A magnetic stir bar and a stirrer was used to mix the media and the added NaCl. Then the raft was put back in the box. The boxes were put back to the climate camber. Harvested 12 h after start of experiment		53	substances_II	seedling	Col	not applicable	16	not applicable	3 h	10µM salicylic acid
54	flowers	flower stage 12; shoot characteristics; most organs leaf-like	lfy-12	21+ days	ATGE_54		54	root, aerial	root	not applicable	not applicable	362	salt	24 h	Salt stress (150 mM NaCl): NaCl was added to a concentration of 150 mM in the Media. To add the NaCl the raft was lifted out. A magnetic stir bar and a stirrer was used to mix the media and the added NaCl. Then the raft was put back in the box. The boxes were put back to the climate camber. Harvested 24 h after start of experiment		54	substances_II	seedling	Col	not applicable	17	not applicable	3 h	10µM TIBA
55	flowers	flower stage 12; sepals replaced by leaf-like organs, petals mostly lacking, has secondary flowers	ap1-15	21+ days	ATGE_55		55	drought, aerial	seedling, green parts	not applicable	not applicable	471	drought	0.25 h	Drought stress: The pants were stressed by 15 min. dry air stream (clean bench) until 10% loss of fresh weight; then incubation in closed vessels back in the climate chamber. Harvested 0,25 h after start of experiment		55	det2_substances	seedling	det2-1	not applicable	43	not applicable	3 h	H2O
56	flowers	flower stage 12; no sepals or petals	ap2-6	21+ days	ATGE_56		56	drought, aerial	seedling, green parts	not applicable	not applicable	411	drought	0.5 h	Drought stress: The plants were stressed by 15 min. dry air stream (clean bench) until 10% loss of fresh weight; then incubation in closed vessels back in the climate chamber. Harvested 0,5 h after start of experiment		56	det2_substances	seedling	det2-1	not applicable	31	not applicable	3 h	1µM 3-dehydroteasterone
57	flowers	flower stage 12; filamentous organs in whorls two and three	ufo-1	21+ days	ATGE_59		57	drought, aerial	seedling, green parts	not applicable	not applicable	421	drought	1 h	Drought stress: The plants were stressed by 15 min. dry air stream (clean bench) until 10% loss of fresh weight; then incubation in closed vessels back in the climate chamber. Harvested 1 h after start of experiment		57	det2_substances	seedling	det2-1	not applicable	32	not applicable	3 h	1µM 3-dehydro-6-deoxoteasterone
58	flowers	flower stage 12; no petals or stamens	ap3-6	21+ days	ATGE_57		58	drought, aerial	seedling, green parts	not applicable	not applicable	431	drought	3 h	Drought stress: The plants were stressed by 15 min. dry air stream (clean bench) until 10% loss of fresh weight; then incubation in closed vessels back in the climate chamber. Harvested 3 h after start of experiment		58	det2_substances	seedling	det2-1	not applicable	33	not applicable	3 h	1µM 6-deoxocastasterone
59	flowers	flower stage 12; no stamens or carpels	ag-12	21+ days	ATGE_58		59	drought, aerial	seedling, green parts	not applicable	not applicable	441	drought	6 h	Drought stress: The plants were stressed by 15 min. dry air stream (clean bench) until 10% loss of fresh weight; then incubation in closed vessels back in the climate chamber. Harvested 6 h after start of experiment		59	det2_substances	seedling	det2-1	not applicable	34	not applicable	3 h	1µM 6-deoxocathasterone
60	flowers	flowers stage 15	Wt	21+ days	ATGE_39		60	drought, aerial	seedling, green parts	not applicable	not applicable	451	drought	12 h	Drought stress: The plants were stressed by 15 min. dry air stream (clean bench) until 10% loss of fresh weight; then incubation in closed vessels back in the climate chamber. Harvested 12 h after start of experiment		60	det2_substances	seedling	det2-1	not applicable	35	not applicable	3 h	1µM 6-deoxoteasterone
61	flowers	flower	Wt	28 days	ATGE_92		61	drought, aerial	seedling, green parts	not applicable	not applicable	461	drought	24 h	Drought stress: The plants were stressed by 15 min. dry air stream (clean bench) until 10% loss of fresh weight; then incubation in closed vessels back in the climate chamber. Harvested 24 h after start of experiment		61	det2_substances	seedling	det2-1	not applicable	36	not applicable	3 h	1µM 6-deoxotyphasterol
62	floral organs	flowers stage 15, pedicels	Wt	21+ days	ATGE_40		62	drought, root	root	not applicable	not applicable	472	drought	0.25 h	Drought stress: The pants were stressed by 15 min. dry air stream (clean bench) until 10% loss of fresh weight; then incubation in closed vessels back in the climate chamber. Harvested 0,25 h after start of experiment		62	det2_substances	seedling	det2-1	not applicable	37	not applicable	3 h	10nM brassinolide
63	floral organs	flowers stage 12, sepals	Wt	21+ days	ATGE_34		63	drought, root	root	not applicable	not applicable	412	drought	0.5 h	Drought stress: The plants were stressed by 15 min. dry air stream (clean bench) until 10% loss of fresh weight; then incubation in closed vessels back in the climate chamber. Harvested 0,5 h after start of experiment		63	det2_substances	seedling	det2-1	not applicable	38	not applicable	3 h	10µM campestanol
64	floral organs	flowers stage 15, sepals	Wt	21+ days	ATGE_41		64	drought, root	root	not applicable	not applicable	422	drought	1 h	Drought stress: The plants were stressed by 15 min. dry air stream (clean bench) until 10% loss of fresh weight; then incubation in closed vessels back in the climate chamber. Harvested 1 h after start of experiment		64	det2_substances	seedling	det2-1	not applicable	39	not applicable	3 h	100nM castasterone
65	floral organs	flowers stage 12, petals	Wt	21+ days	ATGE_35		65	drought, root	root	not applicable	not applicable	432	drought	3 h	Drought stress: The plants were stressed by 15 min. dry air stream (clean bench) until 10% loss of fresh weight; then incubation in closed vessels back in the climate chamber. Harvested 3 h after start of experiment		65	det2_substances	seedling	det2-1	not applicable	40	not applicable	3 h	1µM cathasterone
66	floral organs	flowers stage 15, petals	Wt	21+ days	ATGE_42		66	drought, root	root	not applicable	not applicable	442	drought	6 h	Drought stress: The plants were stressed by 15 min. dry air stream (clean bench) until 10% loss of fresh weight; then incubation in closed vessels back in the climate chamber. Harvested 6 h after start of experiment		66	det2_substances	seedling	det2-1	not applicable	41	not applicable	3 h	1µM teasterone
67	floral organs	flowers stage 12, stamens	Wt	21+ days	ATGE_36		67	drought, root	root	not applicable	not applicable	452	drought	12 h	Drought stress: The plants were stressed by 15 min. dry air stream (clean bench) until 10% loss of fresh weight; then incubation in closed vessels back in the climate chamber. Harvested 12 h after start of experiment		67	det2_substances	seedling	det2-1	not applicable	42	not applicable	3 h	1µM typhasterol
68	floral organs	flowers stage 15, stamen	Wt	21+ days	ATGE_43		68	drought, root	root	not applicable	not applicable	462	drought	24 h	Drought stress: The plants were stressed by 15 min. dry air stream (clean bench) until 10% loss of fresh weight; then incubation in closed vessels back in the climate chamber. Harvested 24 h after start of experiment		68	det2-1 / BL	seedling	det2-1	not applicable	77	not applicable	0.5 h	H2O
69	floral organs	mature pollen	Wt	6 wk	ATGE_73		69	genotoxic, aerial	seedling, green parts	not applicable	not applicable	511	genotoxic	0.5 h	Genotoxic stress (bleomycin 1,5g/ml plus mitomycin C 22g/ml final concentration, both dissolved in water). To add the genotoxins the raft was lifted out. A magnetic stir bar was used to mix the media and the added genotoxins. Then the raft was put back in the box. The boxes were put back to the climate camber.		69	det2-1 / BL	seedling	det2-1	not applicable	75	not applicable	1 h	H20
70	floral organs	flowers stage 12, carpels	Wt	21+ days	ATGE_37		70	genotoxic, aerial	seedling, green parts	not applicable	not applicable	521	genotoxic	1 h	Genotoxic stress (bleomycin 1,5g/ml plus mitomycin C 22g/ml final concentration, both dissolved in water). To add the genotoxins the raft was lifted out. A magnetic stir bar was used to mix the media and the added genotoxins. Then the raft was put back in the box. The boxes were put back to the climate camber.		70	det2-1 / BL	seedling	det2-1	not applicable	76	not applicable	3 h	H2O
71	floral organs	flowers stage 15, carpels	Wt	21+ days	ATGE_45		71	genotoxic, aerial	seedling, green parts	not applicable	not applicable	531	genotoxic	3 h	Genotoxic stress (bleomycin 1,5g/ml plus mitomycin C 22g/ml final concentration, both dissolved in water). To add the genotoxins the raft was lifted out. A magnetic stir bar was used to mix the media and the added genotoxins. Then the raft was put back in the box. The boxes were put back to the climate camber.		71	det2-1 / BL	seedling	det2-1	not applicable	74	not applicable	0.5 h	10nM BL
72	seeds	siliques, w/ seeds stage 3; mid globular to early heart embryos	Wt	8 wk	ATGE_76		72	genotoxic, aerial	seedling, green parts	not applicable	not applicable	541	genotoxic	6 h	Genotoxic stress (bleomycin 1,5g/ml plus mitomycin C 22g/ml final concentration, both dissolved in water). To add the genotoxins the raft was lifted out. A magnetic stir bar was used to mix the media and the added genotoxins. Then the raft was put back in the box. The boxes were put back to the climate camber.		72	det2-1 / BL	seedling	det2-1	not applicable	72	not applicable	1 h	10nM BL
73	seeds	siliques, w/ seeds stage 4; early to late heart embryos	Wt	8 wk	ATGE_77		73	genotoxic, aerial	seedling, green parts	not applicable	not applicable	551	genotoxic	12 h	Genotoxic stress (bleomycin 1,5g/ml plus mitomycin C 22g/ml final concentration, both dissolved in water). To add the genotoxins the raft was lifted out. A magnetic stir bar was used to mix the media and the added genotoxins. Then the raft was put back in the box. The boxes were put back to the climate camber.		73	det2-1 / BL	seedling	det2-1	not applicable	73	not applicable	3 h	10nM BL
74	seeds	siliques, w/ seeds stage 5; late heart to mid torpedo embryos	Wt	8 wk	ATGE_78		74	genotoxic, aerial	seedling, green parts	not applicable	not applicable	561	genotoxic	24 h	Genotoxic stress (bleomycin 1,5g/ml plus mitomycin C 22g/ml final concentration, both dissolved in water). To add the genotoxins the raft was lifted out. A magnetic stir bar was used to mix the media and the added genotoxins. Then the raft was put back in the box. The boxes were put back to the climate camber.		74	ga1-5 / GA	seedling	ga1-5	not applicable	63	not applicable	0.5 h	H2O
75	seeds	seeds, stage 6, w/o siliques; mid to late torpedo embryos	Wt	8 wk	ATGE_79		75	genotoxic, root	root	not applicable	not applicable	512	genotoxic	0.5 h	Genotoxic stress (bleomycin 1,5g/ml plus mitomycin C 22g/ml final concentration, both dissolved in water). To add the genotoxins the raft was lifted out. A magnetic stir bar was used to mix the media and the added genotoxins. Then the raft was put back in the box. The boxes were put back to the climate camber.		75	ga1-5 / GA	seedling	ga1-5	not applicable	61	not applicable	1 h	H2O
76	seeds	seeds, stage 7, w/o siliques; late torpedo to early walking-stick embryos	Wt	8 wk	ATGE_81		76	genotoxic, root	root	not applicable	not applicable	522	genotoxic	1 h	Genotoxic stress (bleomycin 1,5g/ml plus mitomycin C 22g/ml final concentration, both dissolved in water). To add the genotoxins the raft was lifted out. A magnetic stir bar was used to mix the media and the added genotoxins. Then the raft was put back in the box. The boxes were put back to the climate camber.		76	ga1-5 / GA	seedling	ga1-5	not applicable	62	not applicable	3 h	H2O
77	seeds	seeds, stage 8, w/o siliques; walking-stick to early curled cotyledons embryos	Wt	8 wk	ATGE_82		77	genotoxic, root	root	not applicable	not applicable	532	genotoxic	3 h	Genotoxic stress (bleomycin 1,5g/ml plus mitomycin C 22g/ml final concentration, both dissolved in water). To add the genotoxins the raft was lifted out. A magnetic stir bar was used to mix the media and the added genotoxins. Then the raft was put back in the box. The boxes were put back to the climate camber.		77	ga1-5 / GA	seedling	ga1-5	not applicable	60	not applicable	0.5 h	1µM GA
78	seeds	seeds, stage 9, w/o siliques; curled cotyledons to early green cotyledons embryos	Wt	8 wk	ATGE_83		78	genotoxic, root	root	not applicable	not applicable	542	genotoxic	6 h	Genotoxic stress (bleomycin 1,5g/ml plus mitomycin C 22g/ml final concentration, both dissolved in water). To add the genotoxins the raft was lifted out. A magnetic stir bar was used to mix the media and the added genotoxins. Then the raft was put back in the box. The boxes were put back to the climate camber.		78	ga1-5 / GA	seedling	ga1-5	not applicable	58	not applicable	1 h	1µM GA
79	seeds	seeds, stage 10, w/o siliques; green cotyledons embryos	Wt	8 wk	ATGE_84		79	genotoxic, root	root	not applicable	not applicable	552	genotoxic	12 h	Genotoxic stress (bleomycin 1,5g/ml plus mitomycin C 22g/ml final concentration, both dissolved in water). To add the genotoxins the raft was lifted out. A magnetic stir bar was used to mix the media and the added genotoxins. Then the raft was put back in the box. The boxes were put back to the climate camber.		79	ga1-5 / GA	seedling	ga1-5	not applicable	59	not applicable	3 h	1µM GA
							80	genotoxic, root	root	not applicable	not applicable	562	genotoxic	24 h	Genotoxic stress (bleomycin 1,5g/ml plus mitomycin C 22g/ml final concentration, both dissolved in water). To add the genotoxins the raft was lifted out. A magnetic stir bar was used to mix the media and the added genotoxins. Then the raft was put back in the box. The boxes were put back to the climate camber.		80	ga1-3 / GA	seeds	ga1-3	not applicable	90	not applicable	3 h	control
							81	oxidative, aerial	seedling, green parts	not applicable	not applicable	611	oxidative	0.5 h	Oxidative stress (10 M Methyl viologen): Methyl viologen was added to a final concentration of 10 M in the media. To add the chemical the raft was lifted out. A magnetic stir bar and a stirrer were used to mix the media and the added methyl viologen. Then the raft was put back in the box. The boxes were put back to the climate chamber.		81	ga1-3 / GA	seeds	ga1-3	not applicable	91	not applicable	6 h	control
							82	oxidative, aerial	seedling, green parts	not applicable	not applicable	621	oxidative	1 h	Oxidative stress (10 M Methyl viologen): Methyl viologen was added to a final concentration of 10 M in the media. To add the chemical the raft was lifted out. A magnetic stir bar and a stirrer were used to mix the media and the added methyl viologen. Then the raft was put back in the box. The boxes were put back to the climate chamber.		82	ga1-3 / GA	seeds	ga1-3	not applicable	92	not applicable	9 h	control
							83	oxidative, aerial	seedling, green parts	not applicable	not applicable	631	oxidative	3 h	Oxidative stress (10 M Methyl viologen): Methyl viologen was added to a final concentration of 10 M in the media. To add the chemical the raft was lifted out. A magnetic stir bar and a stirrer were used to mix the media and the added methyl viologen. Then the raft was put back in the box. The boxes were put back to the climate chamber.		83	ga1-3 / GA	seeds	ga1-3	not applicable	93	not applicable	3 h	5µm GA
							84	oxidative, aerial	seedling, green parts	not applicable	not applicable	641	oxidative	6 h	Oxidative stress (10 M Methyl viologen): Methyl viologen was added to a final concentration of 10 M in the media. To add the chemical the raft was lifted out. A magnetic stir bar and a stirrer were used to mix the media and the added methyl viologen. Then the raft was put back in the box. The boxes were put back to the climate chamber.		84	ga1-3 / GA	seeds	ga1-3	not applicable	94	not applicable	6 h	5µm GA
							85	oxidative, aerial	seedling, green parts	not applicable	not applicable	651	oxidative	12 h	Oxidative stress (10 M Methyl viologen): Methyl viologen was added to a final concentration of 10 M in the media. To add the chemical the raft was lifted out. A magnetic stir bar and a stirrer were used to mix the media and the added methyl viologen. Then the raft was put back in the box. The boxes were put back to the climate chamber.		85	ga1-3 / GA	seeds	ga1-3	not applicable	95	not applicable	9 h	5µm GA
							86	oxidative, aerial	seedling, green parts	not applicable	not applicable	661	oxidative	24 h	Oxidative stress (10 M Methyl viologen): Methyl viologen was added to a final concentration of 10 M in the media. To add the chemical the raft was lifted out. A magnetic stir bar and a stirrer were used to mix the media and the added methyl viologen. Then the raft was put back in the box. The boxes were put back to the climate chamber.		86	hormone mutants	seedling	Ler	not applicable	45	not applicable	No h	No
							87	oxidative, root	root	not applicable	not applicable	612	oxidative	0.5 h	Oxidative stress (10 M Methyl viologen): Methyl viologen was added to a final concentration of 10 M in the media. To add the chemical the raft was lifted out. A magnetic stir bar and a stirrer were used to mix the media and the added methyl viologen. Then the raft was put back in the box. The boxes were put back to the climate chamber.		87	hormone mutants	seedling	ga1-5 (Ler)	not applicable	44	not applicable	No h	No
							88	oxidative, root	root	not applicable	not applicable	622	oxidative	1 h	Oxidative stress (10 M Methyl viologen): Methyl viologen was added to a final concentration of 10 M in the media. To add the chemical the raft was lifted out. A magnetic stir bar and a stirrer were used to mix the media and the added methyl viologen. Then the raft was put back in the box. The boxes were put back to the climate chamber.		88	hormone mutants	seedling	Ws	not applicable	46	not applicable	No h	No
							89	oxidative, root	root	not applicable	not applicable	632	oxidative	3 h	Oxidative stress (10 M Methyl viologen): Methyl viologen was added to a final concentration of 10 M in the media. To add the chemical the raft was lifted out. A magnetic stir bar and a stirrer were used to mix the media and the added methyl viologen. Then the raft was put back in the box. The boxes were put back to the climate chamber.		89	hormone mutants	seedling	bri1	not applicable	47	not applicable	No h	No
							90	oxidative, root	root	not applicable	not applicable	642	oxidative	6 h	Oxidative stress (10 M Methyl viologen): Methyl viologen was added to a final concentration of 10 M in the media. To add the chemical the raft was lifted out. A magnetic stir bar and a stirrer were used to mix the media and the added methyl viologen. Then the raft was put back in the box. The boxes were put back to the climate chamber.		90	zeatin	seedling	Col	not applicable	85	not applicable	3 h	control
							91	oxidative, root	root	not applicable	not applicable	652	oxidative	12 h	Oxidative stress (10 M Methyl viologen): Methyl viologen was added to a final concentration of 10 M in the media. To add the chemical the raft was lifted out. A magnetic stir bar and a stirrer were used to mix the media and the added methyl viologen. Then the raft was put back in the box. The boxes were put back to the climate chamber.		91	zeatin	seedling	ARR21Cox	not applicable	87	not applicable	3 h	control
							92	oxidative, root	root	not applicable	not applicable	662	oxidative	24 h	Oxidative stress (10 M Methyl viologen): Methyl viologen was added to a final concentration of 10 M in the media. To add the chemical the raft was lifted out. A magnetic stir bar and a stirrer were used to mix the media and the added methyl viologen. Then the raft was put back in the box. The boxes were put back to the climate chamber.		92	zeatin	seedling	Col	not applicable	84	not applicable	3 h	control
							93	UV-B, aerial	seedling, green parts	not applicable	not applicable	771	UV-B	0.25 h	UV-B stress: The plants were stressed by 0,25 h UV-B light field consisting of six Philips TL 40W/12 UV fluorescent tubes (_max. 310 nm, half-bandwidth 40 nm, fluence rate 7 W/m2) filtered through 3 mm transmission cutoff filters of the WG series ((WG295, WG305, and WG327; Schott,Mainz, Germany). Harvested 0,25 h after start of experiment.		93	zeatin	seedling	Col	not applicable	86	not applicable	3 h	20µm zeatin
							94	UV-B, aerial	seedling, green parts	not applicable	not applicable	711	UV-B	0.5 h	UV-B stress: The plants were stressed by 0,25 h UV-B light field consisting of six Philips TL 40W/12 UV fluorescent tubes (_max. 310 nm, half-bandwidth 40 nm, fluence rate 7 W/m2) filtered through 3 mm transmission cutoff filters of the WG series ((WG295, WG305, and WG327; Schott,Mainz, Germany). Harvested 0,5 h after start of experiment.		94	zeatin	seedling	ARR22ox	not applicable	88	not applicable	3 h	control
							95	UV-B, aerial	seedling, green parts	not applicable	not applicable	721	UV-B	1 h	UV-B stress: The plants were stressed by 0,25 h UV-B light field consisting of six Philips TL 40W/12 UV fluorescent tubes (_max. 310 nm, half-bandwidth 40 nm, fluence rate 7 W/m2) filtered through 3 mm transmission cutoff filters of the WG series ((WG295, WG305, and WG327; Schott,Mainz, Germany). Harvested 1 h after start of experiment.		95	zeatin	seedling	ARR22ox	not applicable	89	not applicable	3 h	20µm zeatin
							96	UV-B, aerial	seedling, green parts	not applicable	not applicable	731	UV-B	3 h	UV-B stress: The plants were stressed by 0,25 h UV-B light field consisting of six Philips TL 40W/12 UV fluorescent tubes (_max. 310 nm, half-bandwidth 40 nm, fluence rate 7 W/m2) filtered through 3 mm transmission cutoff filters of the WG series ((WG295, WG305, and WG327; Schott,Mainz, Germany). Harvested 3 h after start of experiment.		96	sulfate starvation	seedling	Col	not applicable	98	not applicable	2 h	0µm sulfate
							97	UV-B, aerial	seedling, green parts	not applicable	not applicable	741	UV-B	6 h	UV-B stress: The plants were stressed by 0,25 h UV-B light field consisting of six Philips TL 40W/12 UV fluorescent tubes (_max. 310 nm, half-bandwidth 40 nm, fluence rate 7 W/m2) filtered through 3 mm transmission cutoff filters of the WG series ((WG295, WG305, and WG327; Schott,Mainz, Germany). Harvested 6 h after start of experiment.		97	sulfate starvation	seedling	Col	not applicable	99	not applicable	4 h	0µm sulfate
							98	UV-B, aerial	seedling, green parts	not applicable	not applicable	751	UV-B	12 h	UV-B stress: The plants were stressed by 0,25 h UV-B light field consisting of six Philips TL 40W/12 UV fluorescent tubes (_max. 310 nm, half-bandwidth 40 nm, fluence rate 7 W/m2) filtered through 3 mm transmission cutoff filters of the WG series ((WG295, WG305, and WG327; Schott,Mainz, Germany). Harvested 12 h after start of experiment.		98	sulfate starvation	seedling	Col	not applicable	100	not applicable	8 h	0µm sulfate
							99	UV-B, aerial	seedling, green parts	not applicable	not applicable	761	UV-B	24 h	UV-B stress: The plants were stressed by 0,25 h UV-B light field consisting of six Philips TL 40W/12 UV fluorescent tubes (_max. 310 nm, half-bandwidth 40 nm, fluence rate 7 W/m2) filtered through 3 mm transmission cutoff filters of the WG series ((WG295, WG305, and WG327; Schott,Mainz, Germany). Harvested 24 h after start of experiment.		99	sulfate starvation	seedling	Col	not applicable	96	not applicable	12 h	0µm sulfate
							100	UV-B, root	root	not applicable	not applicable	772	UV-B	0.25 h	UV-B stress: The plants were stressed by 0,25 h UV-B light field consisting of six Philips TL 40W/12 UV fluorescent tubes (_max. 310 nm, half-bandwidth 40 nm, fluence rate 7 W/m2) filtered through 3 mm transmission cutoff filters of the WG series ((WG295, WG305, and WG327; Schott,Mainz, Germany). Harvested 0,25 h after start of experiment.		100	sulfate starvation	seedling	Col	not applicable	97	not applicable	24 h	0µm sulfate
							101	UV-B, root	root	not applicable	not applicable	712	UV-B	0.5 h	UV-B stress: The plants were stressed by 0,25 h UV-B light field consisting of six Philips TL 40W/12 UV fluorescent tubes (_max. 310 nm, half-bandwidth 40 nm, fluence rate 7 W/m2) filtered through 3 mm transmission cutoff filters of the WG series ((WG295, WG305, and WG327; Schott,Mainz, Germany). Harvested 0,5 h after start of experiment.		101	sulfate starvation	seedling	Col	not applicable	101	not applicable	0 h	1500µm sulfate
							102	UV-B, root	root	not applicable	not applicable	722	UV-B	1 h	UV-B stress: The plants were stressed by 0,25 h UV-B light field consisting of six Philips TL 40W/12 UV fluorescent tubes (_max. 310 nm, half-bandwidth 40 nm, fluence rate 7 W/m2) filtered through 3 mm transmission cutoff filters of the WG series ((WG295, WG305, and WG327; Schott,Mainz, Germany). Harvested 1 h after start of experiment.		102	sulfate starvation	seedling	Col	not applicable	104	not applicable	2 h	1500µm sulfate
							103	UV-B, root	root	not applicable	not applicable	732	UV-B	3 h	UV-B stress: The plants were stressed by 0,25 h UV-B light field consisting of six Philips TL 40W/12 UV fluorescent tubes (_max. 310 nm, half-bandwidth 40 nm, fluence rate 7 W/m2) filtered through 3 mm transmission cutoff filters of the WG series ((WG295, WG305, and WG327; Schott,Mainz, Germany). Harvested 3 h after start of experiment.		103	sulfate starvation	seedling	Col	not applicable	105	not applicable	4 h	1500µm sulfate
							104	UV-B, root	root	not applicable	not applicable	742	UV-B	6 h	UV-B stress: The plants were stressed by 0,25 h UV-B light field consisting of six Philips TL 40W/12 UV fluorescent tubes (_max. 310 nm, half-bandwidth 40 nm, fluence rate 7 W/m2) filtered through 3 mm transmission cutoff filters of the WG series ((WG295, WG305, and WG327; Schott,Mainz, Germany). Harvested 6 h after start of experiment.		104	sulfate starvation	seedling	Col	not applicable	106	not applicable	8 h	1500µm sulfate
							105	UV-B, root	root	not applicable	not applicable	752	UV-B	12 h	UV-B stress: The plants were stressed by 0,25 h UV-B light field consisting of six Philips TL 40W/12 UV fluorescent tubes (_max. 310 nm, half-bandwidth 40 nm, fluence rate 7 W/m2) filtered through 3 mm transmission cutoff filters of the WG series ((WG295, WG305, and WG327; Schott,Mainz, Germany). Harvested 12 h after start of experiment.		105	sulfate starvation	seedling	Col	not applicable	102	not applicable	12 h	1500µm sulfate
							106	UV-B, root	root	not applicable	not applicable	762	UV-B	24 h	UV-B stress: The plants were stressed by 0,25 h UV-B light field consisting of six Philips TL 40W/12 UV fluorescent tubes (_max. 310 nm, half-bandwidth 40 nm, fluence rate 7 W/m2) filtered through 3 mm transmission cutoff filters of the WG series ((WG295, WG305, and WG327; Schott,Mainz, Germany). Harvested 24 h after start of experiment.		106	sulfate starvation	seedling	Col	not applicable	103	not applicable	24 h	1500µm sulfate
							107	wounding, aerial	seedling, green parts	not applicable	not applicable	871	wounding	0.25 h	Wound stress: The plants were wounded by punctuation of the leaves with a custom made pin-tool consisting of 16 needles (~2 needles/1 cm2). Three times of consecutive application pierced on average three to four distinct wholes per leaf. Harvested 0,25 h after start of experiment		107	ABA	seeds	Col	not applicable	109	not applicable	0 h	No
							108	wounding, aerial	seedling, green parts	not applicable	not applicable	811	wounding	0.5 h	Wound stress: The plants were wounded by punctuation of the leaves with a custom made pin-tool consisting of 16 needles (~2 needles/1 cm2). Three times of consecutive application pierced on average three to four distinct wholes per leaf. Harvested 0,5 h after start of experiment		108	ABA	seeds	Col	not applicable	110	not applicable	24 h	No
							109	wounding, aerial	seedling, green parts	not applicable	not applicable	821	wounding	1 h	Wound stress: The plants were wounded by punctuation of the leaves with a custom made pin-tool consisting of 16 needles (~2 needles/1 cm2). Three times of consecutive application pierced on average three to four distinct wholes per leaf. Harvested 1 h after start of experiment		109	ABA	seeds	Col	not applicable	107	not applicable	24 h	3µm ABA
							110	wounding, aerial	seedling, green parts	not applicable	not applicable	831	wounding	3 h	Wound stress: The plants were wounded by punctuation of the leaves with a custom made pin-tool consisting of 16 needles (~2 needles/1 cm2). Three times of consecutive application pierced on average three to four distinct wholes per leaf. Harvested 3 h after start of experiment		110	ABA	seeds	Col	not applicable	108	not applicable	24 h	30µm ABA
							111	wounding, aerial	seedling, green parts	not applicable	not applicable	841	wounding	6 h	Wound stress: The plants were wounded by punctuation of the leaves with a custom made pin-tool consisting of 16 needles (~2 needles/1 cm2). Three times of consecutive application pierced on average three to four distinct wholes per leaf. Harvested 6 h after start of experiment		111	seed imbibition	seeds	Col	not applicable	111	not applicable	0 h	imbibition
							112	wounding, aerial	seedling, green parts	not applicable	not applicable	851	wounding	12 h	Wound stress: The plants were wounded by punctuation of the leaves with a custom made pin-tool consisting of 16 needles (~2 needles/1 cm2). Three times of consecutive application pierced on average three to four distinct wholes per leaf. Harvested 12 h after start of experiment		112	seed imbibition	seeds	Col	not applicable	112	not applicable	1 h	imbibition
							113	wounding, aerial	seedling, green parts	not applicable	not applicable	861	wounding	24 h	Wound stress: The plants were wounded by punctuation of the leaves with a custom made pin-tool consisting of 16 needles (~2 needles/1 cm2). Three times of consecutive application pierced on average three to four distinct wholes per leaf. Harvested 24 h after start of experiment		113	seed imbibition	seeds	Col	not applicable	113	not applicable	3 h	imbibition
							114	wounding, root	root	not applicable	not applicable	872	wounding	0.25 h	Wound stress: The plants were wounded by punctuation of the leaves with a custom made pin-tool consisting of 16 needles (~2 needles/1 cm2). Three times of consecutive application pierced on average three to four distinct wholes per leaf. Harvested 0,25 h after start of experiment		114	temperature	seeds	Col	not applicable	115	not applicable	96 h	4°C
							115	wounding, root	root	not applicable	not applicable	812	wounding	0.5 h	Wound stress: The plants were wounded by punctuation of the leaves with a custom made pin-tool consisting of 16 needles (~2 needles/1 cm2). Three times of consecutive application pierced on average three to four distinct wholes per leaf. Harvested 0,5 h after start of experiment		115	temperature	seeds	Col	not applicable	114	not applicable	96 h	22°C
							116	wounding, root	root	not applicable	not applicable	822	wounding	1 h	Wound stress: The plants were wounded by punctuation of the leaves with a custom made pin-tool consisting of 16 needles (~2 needles/1 cm2). Three times of consecutive application pierced on average three to four distinct wholes per leaf. Harvested 1 h after start of experiment
							117	wounding, root	root	not applicable	not applicable	832	wounding	3 h	Wound stress: The plants were wounded by punctuation of the leaves with a custom made pin-tool consisting of 16 needles (~2 needles/1 cm2). Three times of consecutive application pierced on average three to four distinct wholes per leaf. Harvested 3 h after start of experiment
							118	wounding, root	root	not applicable	not applicable	842	wounding	6 h	Wound stress: The plants were wounded by punctuation of the leaves with a custom made pin-tool consisting of 16 needles (~2 needles/1 cm2). Three times of consecutive application pierced on average three to four distinct wholes per leaf. Harvested 6 h after start of experiment
							119	wounding, root	root	not applicable	not applicable	852	wounding	12 h	Wound stress: The plants were wounded by punctuation of the leaves with a custom made pin-tool consisting of 16 needles (~2 needles/1 cm2). Three times of consecutive application pierced on average three to four distinct wholes per leaf. Harvested 12 h after start of experiment
							120	wounding, root	root	not applicable	not applicable	862	wounding	24 h	Wound stress: The plants were wounded by punctuation of the leaves with a custom made pin-tool consisting of 16 needles (~2 needles/1 cm2). Three times of consecutive application pierced on average three to four distinct wholes per leaf. Harvested 24 h after start of experiment
							121	heat, aerial	seedling, green parts	not applicable	not applicable	971	heat	0.25 h	0.25h of 38C heat stress in an incubator
							122	heat, aerial	seedling, green parts	not applicable	not applicable	911	heat	0.5 h	0.5h of 38C heat stress in an incubator
							123	heat, aerial	seedling, green parts	not applicable	not applicable	921	heat	1 h	1.0h of 38C heat stress in an incubator
							124	heat, aerial	seedling, green parts	not applicable	not applicable	931	heat	3 h	3.0h of 38C heat stress in an incubator
							125	heat, aerial	seedling, green parts	not applicable	not applicable	981	heat	4 (3hr + 1hr recovery) h	3.0h of 38C heat stress in an incubator followed by 1.0h recovery at 25C
							126	heat, aerial	seedling, green parts	not applicable	not applicable	941	heat	6 (3hr + 1hr recovery) h	3.0h of 38C heat stress in an incubator followed by 3.0h recovery at 25C
							127	heat, aerial	seedling, green parts	not applicable	not applicable	951	heat	12 (3hr + 9hr recovery) h	3.0h of 38C heat stress in an incubator followed by 9.0h recovery at 25C
							128	heat, aerial	seedling, green parts	not applicable	not applicable	961	heat	24 (3hr + 21hr recovery) h	3.0h of 38C heat stress in an incubator followed by 21.0h recovery at 25C
							129	heat, root	root	not applicable	not applicable	972	heat	0.25 h	0.25h of 38C heat stress in an incubator
							130	heat, root	root	not applicable	not applicable	912	heat	0.5 h	0.5h of 38C heat stress in an incubator
							131	heat, root	root	not applicable	not applicable	922	heat	1 h	1.0h of 38C heat stress in an incubator
							132	heat, root	root	not applicable	not applicable	932	heat	3 h	3.0h of 38C heat stress in an incubator
							133	heat, root	root	not applicable	not applicable	982	heat	4 (3hr + 1hr recovery) h	3.0h of 38C heat stress in an incubator followed by 1.0h recovery at 25C
							134	heat, root	root	not applicable	not applicable	942	heat	6 (3hr + 1hr recovery) h	3.0h of 38C heat stress in an incubator followed by 3.0h recovery at 25C
							135	heat, root	root	not applicable	not applicable	952	heat	12 (3hr + 9hr recovery) h	3.0h of 38C heat stress in an incubator followed by 9.0h recovery at 25C
							136	heat, root	root	not applicable	not applicable	962	heat	24 (3hr + 21hr recovery) h	3.0h of 38C heat stress in an incubator followed by 21.0h recovery at 25C
							137	ctrl, cell culture	cell culture	not applicable	not applicable	C0	control	0 h	incubated at 25C
							138	ctrl, cell culture	cell culture	not applicable	not applicable	C1	control	3 h	3.0h at 25C incubated in a water bath
							139	ctrl, cell culture	cell culture	not applicable	not applicable	C2	control	6 h	6.0h at 25C incubated in a water bath
							140	ctrl, cell culture	cell culture	not applicable	not applicable	C3	control	12 h	12.0h at 25C incubated in a water bath
							141	ctrl, cell culture	cell culture	not applicable	not applicable	C4	control	24 h	24.0h at 25C incubated in a water bath
							142	heat, cell culture	cell culture	not applicable	not applicable	C5	heat	0.25 h	0.25h of 38C heat stress in a water bath
							143	heat, cell culture	cell culture	not applicable	not applicable	C6	heat	0.5 h	0.5h of 38C heat stress in a water bath
							144	heat, cell culture	cell culture	not applicable	not applicable	C7	heat	1 h	1.0h of 38C heat stress in a water bath
							145	heat, cell culture	cell culture	not applicable	not applicable	C8	heat	3 h	3.0h of 38C heat stress in a water bath
							146	heat, cell culture	cell culture	not applicable	not applicable	C9	heat	4 (3hr + 1hr recovery) h	3.0h of 38C heat stress follwed by 1h recovery at 25C in a water bath
							147	heat, cell culture	cell culture	not applicable	not applicable	C10	heat	6 (3hr + 3hr recovery) h	3.0h of 38C heat stress follwed by 3h recovery at 25C in a water bath
							148	heat, cell culture	cell culture	not applicable	not applicable	C11	heat	12 (3hr + 9hr recovery) h	3.0h of 38C heat stress follwed by 9h recovery at 25C in a water bath
							149	heat, cell culture	cell culture	not applicable	not applicable	C12	heat	24 (3hr + 21hr recovery) h	3.0h of 38C heat stress follwed by 21h recovery at 25C in a water bath

## Sheet: Fig 1 data
Data point	tissue cluster	tissue	genotype	age	sample Id	stress	time	treatment	Panel A	CPSF160	CPSF100	CPSF73-I	CPSF73-II	CPSF30	CSTF77	CSTF64	CSTF50	FY	Panel B	PAPS1	PAPS2	PAPS3	PAPS4	PABN1	PABN2	PABN3	Panel C	FIPS5	FIPS3	SYM5	SYM2	CFIS1	CFIS2	CLPS3	CLPS5	PCFS2	PCFS1
1	root	roots	Wt	7 days	ATGE_3	not applicable	not applicable	not applicable		0.8666	1.1236	0.8865	1.3533	0.9754	0.9714	1.1765	0.8993	0.9004		1.0134	0.6095	0.3756	1.0743	0.8448	1.5103	1.4003		1.0977	0.9951	1.0012	1.1102	0.5088	1.0409	1.1063	0.9954	1.0711	3.0246
2	root	roots	Wt	17 days	ATGE_9	not applicable	not applicable	not applicable		0.6687	0.8594	0.8753	1.2581	0.8851	1.0936	1.0237	0.6731	0.8901		1.015	0.7526	0.3654	1.3867	0.8886	1.3589	1.3842		1.1952	0.8305	0.8967	1.0406	0.9168	0.9097	0.8801	1.1221	1.0479	6.6495
3	root	root	Wt	15 days	ATGE_93	not applicable	not applicable	not applicable		0.3983	0.6864	0.5278	1.6947	0.5362	0.7764	1.0076	0.4976	0.7189		0.6668	0.4334	0.3925	1.0022	0.8134	1.1622	0.992		0.5765	0.4452	0.5055	0.5162	0.8554	0.7883	0.9695	0.8854	0.6568	0.0961
4	root	root	Wt	8 days	ATGE_94	not applicable	not applicable	not applicable		0.5257	0.8599	0.55	1.8064	0.881	1.0379	1.157	0.5575	0.9052		1.0379	1.2001	0.3715	2.252	0.8228	0.9834	0.8646		0.9122	0.5987	0.7737	0.8159	1.1746	0.6962	0.8663	1.0144	0.8434	0.1125
5	root	root	Wt	8 days	ATGE_95	not applicable	not applicable	not applicable		0.5127	0.7852	0.5326	1.2257	0.6622	1.1568	1.1817	0.5917	0.8962		0.9438	0.9815	0.4202	1.5959	0.6972	1.014	0.8626		0.8661	0.6067	0.7642	0.5608	0.7623	0.6637	0.905	0.9066	0.8347	0.1265
6	root	root	Wt	21 days	ATGE_98	not applicable	not applicable	not applicable		0.6006	0.679	0.5734	1.5141	0.8662	1.0861	1.0948	0.5415	0.7476		1.0742	1.0463	0.3799	1.9449	0.9661	0.8268	0.7466		1.1848	0.7038	0.8623	0.8238	1.7925	0.544	0.6715	0.8944	0.8372	0.1858
7	root	root	Wt	21 days	ATGE_99	not applicable	not applicable	not applicable		0.5136	0.551	0.5764	1.4203	0.6674	1.0812	1.1313	0.609	0.7089		0.9308	0.959	0.392	1.6232	0.9387	0.8185	0.7918		1.031	0.5941	0.8175	0.6818	1.5715	0.5833	0.7614	0.8734	0.7219	0.1655
8	stem	hypocotyl	Wt	7 days	ATGE_2	not applicable	not applicable	not applicable		0.854	0.8955	0.7984	0.9145	0.9106	0.7728	0.8486	0.9329	0.8763		0.8686	0.8437	0.4119	0.9013	1.1977	0.9489	1.2362		1.013	0.77	1.0061	0.861	0.8346	0.8335	0.9115	0.8472	0.8544	3.3781
9	stem	1st node	Wt	21+ days	ATGE_28	not applicable	not applicable	not applicable		0.6559	0.7321	0.6712	1.2846	0.7818	0.7282	0.8737	1.1898	0.8344		1.1237	0.9983	0.3901	1.1831	0.832	0.8959	1.0466		0.7858	0.6719	0.8169	0.7044	0.9425	0.5598	0.5752	0.8051	0.9611	0.7408
10	stem	stem, 2nd internode	Wt	21+ days	ATGE_27	not applicable	not applicable	not applicable		0.338	0.42	0.562	1.8092	0.6073	0.8414	0.8044	0.9771	0.6362		1.2069	1.7407	0.4504	1.7788	1.076	0.7294	0.8187		1.1069	0.6063	0.7999	0.9075	2.1843	0.5955	0.5692	0.9205	0.9236	0.4226
11	leaf	cotyledons	Wt	7 days	ATGE_1	not applicable	not applicable	not applicable		0.4183	0.4499	0.6398	0.9934	0.536	0.541	0.9145	1.0814	0.577		1.2172	0.834	0.5054	0.6504	0.9141	0.6121	0.6193		0.6122	0.805	0.676	0.7085	1.1415	0.8551	0.7201	0.9699	0.7044	1.571
12	leaf	leaves 1 + 2	Wt	7 days	ATGE_5	not applicable	not applicable	not applicable		0.7614	0.6618	0.852	0.713	0.7383	0.4626	0.7416	1.2744	0.7063		0.9753	0.4864	0.5509	0.5587	0.8368	0.8552	0.8887		0.7687	0.8426	0.6774	0.9663	0.397	1.1776	0.8972	1.0476	0.7905	1.4063
13	leaf	rosette leaf #4, 1 cm long	Wt	10 days	ATGE_10	not applicable	not applicable	not applicable		1.0751	0.9451	0.9226	0.698	1.0576	0.6017	0.9113	1.4319	0.8459		0.6634	0.5674	0.4825	0.5833	0.9646	0.9947	0.9644		0.8128	1.1367	0.9377	0.9563	0.4293	1.2826	1.0312	0.9575	0.9917	0.558
14	leaf	rosette leaf #4, 1 cm long	gl1-T	10 days	ATGE_11	not applicable	not applicable	not applicable		0.7294	0.7857	0.8632	0.643	0.8079	0.59	0.8526	1.1719	0.7368		0.7655	0.7371	0.4801	0.6112	0.8812	0.8141	0.8319		0.6894	0.8066	0.8202	0.779	0.5215	1.2049	0.8727	1.047	0.7787	1.2215
15	leaf	rosette leaf # 2	Wt	17 days	ATGE_12	not applicable	not applicable	not applicable		0.371	0.3895	0.6294	1.0123	0.6801	0.8604	0.8654	0.7882	0.5559		1.8177	1.1156	0.4672	0.7036	1.045	0.626	0.6003		0.8476	0.5829	0.8572	0.5612	2.0016	0.7379	0.7223	0.9214	0.8487	0.5577
16	leaf	rosette leaf # 4	Wt	17 days	ATGE_13	not applicable	not applicable	not applicable		0.4253	0.4679	0.5777	0.8963	0.6456	0.754	0.8361	0.8042	0.5947		1.7425	1.1229	0.4589	0.6718	0.7857	0.6305	0.5639		0.8085	0.6129	0.7123	0.5671	1.243	0.6821	0.7152	0.9181	0.7116	0.6453
17	leaf	rosette leaf # 6	Wt	17 days	ATGE_14	not applicable	not applicable	not applicable		0.3759	0.4528	0.6097	0.7372	0.5685	0.7032	0.8688	0.8581	0.5616		1.6258	1.1201	0.5119	0.6037	0.6874	0.6446	0.6595		0.6749	0.7579	0.6493	0.6066	0.8445	0.7046	0.7604	0.9617	0.7566	0.7713
18	leaf	rosette leaf # 8	Wt	17 days	ATGE_15	not applicable	not applicable	not applicable		0.5397	0.5711	0.5572	0.7099	0.6433	0.5703	0.7801	1.0383	0.5629		1.4995	0.9529	0.46	0.6269	0.8013	0.7564	0.7815		0.6682	0.6721	0.6664	0.6718	0.5042	0.8486	0.7806	0.9235	0.8248	1.3447
19	leaf	rosette leaf # 10	Wt	17 days	ATGE_16	not applicable	not applicable	not applicable		0.6281	0.5697	0.7464	0.5129	0.7369	0.6489	0.8569	1.0376	0.7688		1.0384	1.0069	0.5134	0.5483	0.8868	0.7213	0.8739		0.6533	0.5909	0.6849	0.7778	0.4979	0.895	0.8521	0.9628	0.8894	1.4245
20	leaf	rosette leaf # 12	Wt	17 days	ATGE_17	not applicable	not applicable	not applicable		0.9795	0.8109	0.9102	0.559	0.872	0.6627	0.8018	1.2672	0.8316		0.787	0.8328	0.4789	0.5355	0.9145	0.8772	1.0198		0.7633	0.7837	0.7508	0.8915	0.4768	1.0727	0.9153	0.9327	0.7424	1.9483
21	leaf	rosette leaf # 12	gl1-T	17 days	ATGE_18	not applicable	not applicable	not applicable		1.029	0.7647	0.9411	0.615	1.0244	0.7046	0.9536	1.3815	0.8088		0.7534	0.9798	0.4785	0.6903	1.0708	0.8958	0.9467		0.9039	0.9053	1.0342	1.0597	0.4469	1.1419	0.9415	0.9318	0.9441	0.2145
22	leaf	leaf 7, petiole	Wt	17 days	ATGE_19	not applicable	not applicable	not applicable		0.589	0.6647	0.6389	0.661	0.6632	0.6345	0.7884	0.9003	0.7692		0.9997	0.936	0.4652	0.5839	1.0807	0.7554	0.995		0.7133	0.8937	0.8402	0.6442	0.8986	0.8561	0.6999	0.9406	0.7852	0.9755
23	leaf	leaf 7, proximal half	Wt	17 days	ATGE_20	not applicable	not applicable	not applicable		0.4553	0.5147	0.5557	0.6307	0.6252	0.6086	0.8832	0.8691	0.5859		1.2746	1.1624	0.5508	0.585	0.82	0.682	0.6891		0.7408	0.7522	0.769	0.7088	0.64	0.8501	0.7498	0.9793	0.8803	0.6662
24	leaf	leaf 7, distal half	Wt	17 days	ATGE_21	not applicable	not applicable	not applicable		0.5197	0.4692	0.5734	0.691	0.6125	0.7222	0.8771	0.7869	0.5576		1.9226	1.3592	0.4928	0.6579	0.7389	0.656	0.5616		0.895	0.7554	0.8235	0.662	0.7839	0.7184	0.764	0.9202	0.9186	0.84
25	leaf	leaf	Wt	15 days	ATGE_91	not applicable	not applicable	not applicable		0.5104	0.6146	0.8655	0.8162	0.5162	0.6375	0.8574	1.0125	0.6869		0.6827	0.9428	0.5731	0.7812	0.9303	0.7974	0.7104		0.6566	0.8171	0.5777	0.6827	0.8518	0.8782	0.7336	0.9726	0.7141	0.2113
26	leaf	senescing leaves	Wt	35 days	ATGE_25	not applicable	not applicable	not applicable		0.4638	0.4715	0.6949	2.2387	0.9248	1.5215	1.4874	0.7112	0.651		1.4141	2.2325	0.4002	1.9512	1.1813	0.8031	0.5536		1.4726	1.0723	1.6641	1.2157	3.0304	0.7128	0.5976	1.506	1.2815	0.3802
27	leaf	cauline leaves	Wt	21+ days	ATGE_26	not applicable	not applicable	not applicable		0.4236	0.3867	0.6258	1.6499	0.545	1.0003	1.1178	1.0424	0.5188		1.6881	1.7299	0.4712	1.1133	0.8147	0.7609	0.6683		1.1608	0.7675	1.211	1.0502	2.1571	0.833	0.6849	0.9597	1.0245	0.3138
28	whole plant	seedling, green parts	Wt	7 days	ATGE_7	not applicable	not applicable	not applicable		1.5704	1.0686	1.1637	0.5786	1.2168	0.856	0.9401	1.4302	1.0008		0.9601	0.9348	0.4433	0.9245	0.9522	1.0226	0.8835		0.9796	1.4974	1.8697	1.5788	0.3546	1.1591	1.1484	1.0479	1.5412	0.1057
29	whole plant	seedling, green parts	Wt	8 days	ATGE_96	not applicable	not applicable	not applicable		0.5371	0.5293	0.7645	0.8241	0.7379	0.6579	0.8485	0.7365	0.734		1.2678	1.5137	0.4291	0.7952	0.8739	0.7576	0.6424		0.7793	0.4642	0.782	0.6558	0.9552	0.7629	0.6568	0.8403	0.8183	0.4829
30	whole plant	seedling, green parts	Wt	8 days	ATGE_97	not applicable	not applicable	not applicable		0.6301	0.5865	0.7817	0.6947	0.8733	0.7168	0.8278	0.6997	0.6421		0.8415	0.9607	0.437	0.7609	0.9235	0.7509	0.731		0.655	0.6025	0.7141	0.5082	0.7841	0.7742	0.7683	0.8506	0.6314	0.276
31	whole plant	seedling, green parts	Wt	21 days	ATGE_100	not applicable	not applicable	not applicable		0.6254	0.4849	0.7372	0.7233	1.0049	0.7323	0.735	0.6254	0.617		1.1608	1.2561	0.4571	0.9728	0.8924	0.6686	0.6869		0.9062	0.6355	0.737	0.7081	1.3676	0.6906	0.6575	0.8561	0.7569	1.1099
32	whole plant	seedling, green parts	Wt	21 days	ATGE_101	not applicable	not applicable	not applicable		0.5776	0.4359	0.7251	0.7381	0.8898	0.738	0.7738	0.4859	0.625		1.0088	1.2567	0.4734	1.001	0.9774	0.6608	0.6437		0.9041	0.7107	0.6559	0.6012	1.185	0.6526	0.6135	0.9044	0.7341	0.9643
33	whole plant	developmental drift, entire rosette after transition to flowering, but before bolting	Wt	21 days	ATGE_22	not applicable	not applicable	not applicable		0.6398	0.705	0.7502	0.8158	0.6782	0.5824	0.8033	1.026	0.7183		1.1144	1.1732	0.4805	0.6822	0.9221	0.7651	0.7833		0.7494	0.7095	0.8348	0.752	0.7817	0.9783	0.7206	0.9245	0.7531	0.336
34	whole plant	as above	Wt	22 days	ATGE_23	not applicable	not applicable	not applicable		0.6483	0.6659	0.8168	0.8902	0.5818	0.7136	0.7886	1.1137	0.6629		0.8891	1.0913	0.4739	0.799	0.9305	0.8754	0.9209		0.8224	0.7631	0.896	0.8481	1.0588	0.9866	0.7786	0.9181	0.796	0.1294
35	whole plant	as above	Wt	23 days	ATGE_24	not applicable	not applicable	not applicable		0.7069	0.685	0.8176	0.8328	0.7133	0.7791	0.8574	1.0414	0.7191		0.8494	1.3004	0.5049	0.8616	0.8686	0.8496	0.8804		0.9654	0.9269	1.0824	0.9022	0.9947	0.9721	0.8797	0.941	0.9056	0.106
36	whole plant	vegetative rosette	Wt	7 days	ATGE_87	not applicable	not applicable	not applicable		0.8238	0.9123	0.9035	0.7564	0.866	0.7002	0.8983	1.099	0.8935		0.633	0.7698	0.472	0.7137	0.6662	0.9398	0.6773		0.5574	0.739	0.7028	0.8312	0.3868	0.9469	0.9689	0.9177	0.9014	0.1827
37	whole plant	vegetative rosette	Wt	14 days	ATGE_89	not applicable	not applicable	not applicable		1.3491	1.2128	1.1875	0.7601	1.2573	0.8216	0.9301	1.5962	1.0901		0.6633	0.9926	0.4363	0.7836	0.953	1.1449	0.987		0.8227	1.1695	0.9442	1.0505	0.3827	1.0931	0.9997	0.8708	1.0389	0.1411
38	whole plant	vegetative rosette	Wt	21 days	ATGE_90	not applicable	not applicable	not applicable		1.4391	1.3445	1.3135	0.789	1.2963	0.8655	0.965	1.5193	1.2913		0.6049	0.8401	0.4703	0.6475	1.0287	1.2654	1.0544		0.9082	1.1665	0.9535	1.0138	0.45	1.1067	1.1403	0.9413	1.0241	0.1149
39	apex	shoot apex, vegetative + young leaves	Wt	7 days	ATGE_4	not applicable	not applicable	not applicable		1.4281	1.3629	1.2854	0.7598	1.2193	0.774	0.8939	1.3371	1.0224		0.8575	0.5114	0.4611	0.5872	1.3508	1.4398	1.2278		0.9184	1.1193	0.9183	1.1715	0.3791	1.6415	1.1683	0.9104	0.8847	1.2297
40	apex	shoot apex, vegetative	Wt	7 days	ATGE_6	not applicable	not applicable	not applicable		1.6738	1.7359	1.5551	0.8403	1.6338	1.0447	0.9477	1.1875	1.354		0.8817	0.4186	0.4324	0.6181	1.6097	1.6856	1.4589		1.148	1.3593	1.2287	1.3669	0.4054	1.9408	1.4122	1.2454	1.0703	2.3554
41	apex	shoot apex, transition (before bolting)	Wt	14 days	ATGE_8	not applicable	not applicable	not applicable		2.2293	2.0408	1.848	0.8679	1.8969	1.2767	0.959	1.5846	1.6165		0.9004	0.5408	0.3999	0.7514	1.7015	1.7734	1.8196		1.2707	1.9167	1.3335	1.7054	0.4755	1.7837	1.4163	1.0207	1.2235	0.1416
42	apex	shoot apex, inflorescence (after bolting)	Wt	21 days	ATGE_29	not applicable	not applicable	not applicable		2.2953	2.2264	1.7648	1.0309	1.8149	1.4285	1.1432	1.4727	1.7953		0.8151	0.6744	0.5257	0.7959	1.2456	1.8522	1.567		1.2245	1.9901	1.3862	1.5895	0.3672	1.454	1.6482	1.075	1.3335	0.15
43	apex	shoot apex, inflorescence (after bolting)	clv3-7	21+ days	ATGE_46	not applicable	not applicable	not applicable		2.0152	2.2527	1.7192	0.9219	1.8827	1.3512	1.0621	1.6204	1.7889		0.9531	0.9932	0.3763	1.0128	1.4123	2.0329	1.3465		1.2865	2.2516	1.5218	1.9987	0.6023	1.5558	1.5402	0.9823	1.5103	0.1683
44	apex	shoot apex, inflorescence (after bolting)	lfy-12	21+ days	ATGE_47	not applicable	not applicable	not applicable		2.2094	1.981	1.6877	0.958	1.6861	1.3462	0.9402	1.4306	1.7688		0.8961	0.7957	0.4672	0.8866	1.5124	1.7059	1.4687		1.183	1.5306	1.5428	1.6222	0.4269	1.6019	1.3725	0.9121	1.1838	0.1805
45	apex	shoot apex, inflorescence (after bolting)	ap1-15	21+ days	ATGE_48	not applicable	not applicable	not applicable		2.2439	2.4703	1.9801	1.0245	1.6128	1.5567	1.1146	1.4835	1.9658		1.0332	0.8941	0.446	1.0475	1.4665	2.1434	1.4719		1.316	1.5311	1.5238	1.6227	0.4418	1.8693	3.6278	1.4754	1.2387	0.0961
46	apex	shoot apex, inflorescence (after bolting)	ap2-6	21+ days	ATGE_49	not applicable	not applicable	not applicable		2.3767	2.3515	2.116	1.0116	1.8532	1.4237	1.013	1.6246	2.1043		1.0125	0.8289	0.5121	0.8955	1.4894	2.0068	1.6428		1.2151	1.7082	1.7299	1.7233	0.4641	1.5939	1.4802	1.1854	1.2714	0.1945
47	apex	shoot apex, inflorescence (after bolting)	ufo-1	21+ days	ATGE_52	not applicable	not applicable	not applicable		2.2205	2.0649	1.8346	0.7663	1.97	1.3776	1.0385	1.4743	1.7879		0.9846	0.8894	0.4442	0.8392	1.5302	1.7335	1.7356		1.3192	2.0046	1.605	1.6922	0.3938	1.5512	1.4573	1.0533	1.2444	0.1282
48	apex	shoot apex, inflorescence (after bolting)	ap3-6	21+ days	ATGE_50	not applicable	not applicable	not applicable		2.1626	2.1751	1.917	0.9901	1.8543	1.5866	1.0469	1.5808	1.879		0.9788	0.7366	0.43	0.789	1.4869	2.0222	1.5776		1.4408	1.8875	1.7837	1.5041	0.4703	1.6451	1.5949	1.2986	1.4061	0.1779
49	apex	shoot apex, inflorescence (after bolting)	ag-12	21+ days	ATGE_51	not applicable	not applicable	not applicable		2.2464	2.0221	1.8206	0.9435	1.4388	1.5629	1.0691	1.3571	1.7452		0.9128	0.7724	0.4954	0.8364	1.4377	1.8067	1.5173		1.3603	1.5119	1.6028	1.6867	0.4308	1.6572	1.3483	1.1013	1.2055	0.1619
50	flowers	flowers stage 9	Wt	21+ days	ATGE_31	not applicable	not applicable	not applicable		1.6893	1.7332	1.2831	0.9723	1.4746	1.2489	0.9653	1.2399	1.4068		0.7776	0.8701	1.4071	0.8514	1.2413	1.6528	1.4525		1.0369	1.7768	1.2784	1.321	0.3922	1.2453	1.5298	1.01	1.2621	0.2251
51	flowers	flowers stage 10/11	Wt	21+ days	ATGE_32	not applicable	not applicable	not applicable		1.5394	1.2679	1.2394	0.956	1.2881	1.0737	0.8668	1.3314	1.0642		0.8151	0.9464	0.4887	0.9298	1.0089	1.1838	1.2027		0.8944	1.473	1.0427	1.0779	0.4038	1.024	1.1557	0.8861	1.202	0.1589
52	flowers	flowers stage 12	Wt	21+ days	ATGE_33	not applicable	not applicable	not applicable		1.2062	1.074	1.0606	0.7452	0.8778	0.8616	0.8223	0.8343	1.0188		0.7582	0.8513	0.4585	0.8977	1.0977	0.9265	1.144		0.8922	0.8706	0.9214	0.9793	0.4241	1.0434	1.0289	0.9248	0.8796	0.1517
53	flowers	flower stage 12; multi-carpel gynoeceum; enlarged meristem; increased organ number	clv3-7	21+ days	ATGE_53	not applicable	not applicable	not applicable		0.9826	1.0294	0.8608	0.6922	1.0199	0.7412	0.8881	0.8371	1.045		0.6779	1.0331	0.4396	1.103	1.0306	1.0176	0.8842		0.767	0.9924	0.9738	1.1167	0.5045	0.9926	0.9462	0.8292	0.9165	0.1495
54	flowers	flower stage 12; shoot characteristics; most organs leaf-like	lfy-12	21+ days	ATGE_54	not applicable	not applicable	not applicable		1.8489	1.5672	1.494	0.8238	1.413	1.1832	0.9508	1.2921	1.2995		0.9507	1.0117	0.3966	0.9232	1.2494	1.513	1.2172		1.1079	1.3217	1.3706	1.474	0.4821	1.3261	1.2099	0.9411	1.1222	0.2547
55	flowers	flower stage 12; sepals replaced by leaf-like organs, petals mostly lacking, has secondary flowers	ap1-15	21+ days	ATGE_55	not applicable	not applicable	not applicable		1.6226	1.3582	1.362	0.7924	1.3963	1.5274	0.9792	1.3438	1.2419		0.8753	1.5487	0.6009	1.3961	1.1325	1.0673	1.0671		1.2573	1.3263	1.3975	1.2564	0.4021	0.8399	2.3895	0.8957	1.3155	0.3571
56	flowers	flower stage 12; no sepals or petals	ap2-6	21+ days	ATGE_56	not applicable	not applicable	not applicable		1.4779	1.4921	1.5543	0.94	1.4287	1.1181	0.9336	1.1837	1.5461		0.8247	0.8707	0.4628	0.9532	1.2209	1.317	1.2437		0.9026	1.2508	1.1393	1.1793	0.3889	1.2389	1.1726	0.9624	1.0779	0.1904
57	flowers	flower stage 12; filamentous organs in whorls two and three	ufo-1	21+ days	ATGE_59	not applicable	not applicable	not applicable		1.5999	1.3362	1.3509	0.7659	1.1977	1.2283	0.9233	1.1919	1.2333		0.8632	1.1895	0.4157	1.0032	1.1538	1.0991	1.3148		1.0766	1.1224	1.1122	1.1808	0.5624	0.8631	1.1853	0.8632	1.0427	0.1484
58	flowers	flower stage 12; no petals or stamens	ap3-6	21+ days	ATGE_57	not applicable	not applicable	not applicable		1.5638	1.523	1.4624	0.9424	1.2837	1.1386	1.0671	1.3641	1.4312		1.016	1.1181	0.3976	1.038	1.2036	1.1849	1.0913		1.0067	1.3439	1.2104	1.2433	0.562	1.0614	1.1562	0.9481	1.1426	0.1297
59	flowers	flower stage 12; no stamens or carpels	ag-12	21+ days	ATGE_58	not applicable	not applicable	not applicable		1.5443	1.2557	1.1282	0.8204	1.2112	1.1455	0.9525	1.1167	1.1579		0.9465	0.9787	0.4152	0.9808	1.1714	1.0695	1.1557		0.9369	1.0723	1.2885	1.1183	0.5497	1.1694	1.0056	0.9453	1.039	0.1538
60	flowers	flowers stage 15	Wt	21+ days	ATGE_39	not applicable	not applicable	not applicable		0.7653	0.6502	0.7561	0.9532	0.7572	0.7084	0.8186	0.6473	0.6925		0.8611	1.2084	0.4921	1.1704	0.9515	0.6982	0.9007		0.7562	0.7109	0.7104	0.7448	0.7355	0.6967	0.7037	0.7975	0.7842	0.4358
61	flowers	flower	Wt	28 days	ATGE_92	not applicable	not applicable	not applicable		1.368	1.2228	1.2271	0.8921	1.0268	0.8937	0.8516	1.1127	1.1608		0.6934	0.8361	0.6875	0.8108	1.0513	1.3215	1.2126		0.8042	1.4083	0.8751	1.0763	0.3614	0.8707	1.0849	0.8333	0.925	0.12
62	floral organs	flowers stage 15, pedicels	Wt	21+ days	ATGE_40	not applicable	not applicable	not applicable		0.7612	0.7689	0.8116	0.9279	0.7501	0.651	0.8211	1.2214	0.7696		0.9949	0.8407	0.4998	0.7248	1.0165	0.897	0.9333		0.7543	0.6083	0.7611	0.7407	0.6829	0.9106	0.8028	0.9528	0.7269	0.4013
63	floral organs	flowers stage 12, sepals	Wt	21+ days	ATGE_34	not applicable	not applicable	not applicable		0.6223	0.5702	0.6246	0.8493	0.808	0.8108	0.8368	0.6529	0.6286		1.1773	1.2916	0.4485	0.8491	0.9967	0.6097	0.7923		0.8055	1.0861	1.0874	0.7538	0.8413	0.9432	0.9419	0.894	0.9394	3.1255
64	floral organs	flowers stage 15, sepals	Wt	21+ days	ATGE_41	not applicable	not applicable	not applicable		0.3948	0.3849	0.4799	1.5329	0.5793	1.0331	1.3388	0.4473	0.472		1.3845	1.7621	0.4294	1.1765	0.9937	0.637	0.5707		1.0994	1.0377	1.3593	0.6568	1.5371	0.9022	0.7752	0.9953	0.9318	1.6487
65	floral organs	flowers stage 12, petals	Wt	21+ days	ATGE_35	not applicable	not applicable	not applicable		1.3093	1.1466	0.9414	1.1097	1.2331	0.8219	1.1626	1.0428	1.235		0.9602	1.1246	0.4116	1.1777	1.0795	0.9646	1.2799		1.0373	0.8798	1.2894	1.2828	0.4991	1.3398	0.9829	1.3441	1.2083	3.3524
66	floral organs	flowers stage 15, petals	Wt	21+ days	ATGE_42	not applicable	not applicable	not applicable		0.4195	0.4214	0.5089	2.4073	0.5231	0.9	1.2222	0.5194	0.6548		1.6198	1.9815	0.4952	1.7812	1.008	0.6118	0.8058		0.9478	0.5817	0.9819	0.9515	1.2126	0.5956	0.5246	1.2024	0.8868	1.3876
67	floral organs	flowers stage 12, stamens	Wt	21+ days	ATGE_36	not applicable	not applicable	not applicable		0.4237	0.5256	0.4251	0.9121	0.4498	0.5715	1.7759	0.3651	0.6701		0.9165	1.7558	3.2388	1.2974	0.6569	0.5985	0.802		1.0491	0.5278	0.9919	0.714	0.5071	0.6764	0.7864	1.0559	1.0528	2.5838
68	floral organs	flowers stage 15, stamen	Wt	21+ days	ATGE_43	not applicable	not applicable	not applicable		0.2248	0.2374	0.3576	1.4661	0.3374	0.5873	1.5575	0.3368	0.486		1.2391	1.4903	3.5525	1.6657	0.7913	0.6167	0.8961		1.3394	0.4785	0.8712	0.5945	0.8162	0.4447	0.4032	1.0543	0.8585	3.0848
69	floral organs	mature pollen	Wt	6 wk	ATGE_73	not applicable	not applicable	not applicable		0.0568	0.4162	0.1609	1.0049	0.9991	0.0725	4.086	0.1642	0.5975		0.3535	1.5462	35.435	2.1979	0.1827	0.199	0.0583		2.3169	0.8577	0.3974	0.6731	0.1781	0.2066	0.5248	2.5479	0.8925	5.5419
70	floral organs	flowers stage 12, carpels	Wt	21+ days	ATGE_37	not applicable	not applicable	not applicable		2.1464	1.7041	1.6336	1.0174	1.7917	1.3597	0.9729	1.2907	1.4628		0.9528	1.0285	0.4156	0.9343	1.2509	1.1736	1.4162		1.1951	1.3633	1.1729	1.6887	0.5903	1.3253	1.3156	0.9274	0.9571	5.3541
71	floral organs	flowers stage 15, carpels	Wt	21+ days	ATGE_45	not applicable	not applicable	not applicable		1.6275	1.3536	1.4313	0.8355	1.2759	1.0858	0.8765	1.1464	1.2743		0.9995	0.9622	0.416	0.8869	1.3327	1.0477	1.3796		0.9883	1.1957	0.8949	1.2471	0.6287	1.3782	1.1793	0.8891	0.7853	1.7395
72	seeds	siliques, w/ seeds stage 3; mid globular to early heart embryos	Wt	8 wk	ATGE_76	not applicable	not applicable	not applicable		0.5138	0.7828	0.8798	0.7554	1.0014	0.8015	0.7741	1.094	0.9998		0.7266	0.6769	0.4509	0.5947	0.8732	0.7011	1.2937		0.5474	0.6284	0.2605	0.4961	0.483	0.8724	0.6475	0.8924	0.7116	0.9145
73	seeds	siliques, w/ seeds stage 4; early to late heart embryos	Wt	8 wk	ATGE_77	not applicable	not applicable	not applicable		0.8093	0.8267	1.2289	0.9523	0.9924	1.0779	0.6939	0.921	1.0042		0.8189	0.671	0.3698	1.0576	0.9161	0.6858	0.6958		0.7798	0.7262	0.5803	0.6814	0.9625	0.9248	1.0593	0.8192	1.0878	1.0859
74	seeds	siliques, w/ seeds stage 5; late heart to mid torpedo embryos	Wt	8 wk	ATGE_78	not applicable	not applicable	not applicable		0.8326	0.8871	1.1716	0.8215	0.9757	0.9349	0.7339	0.8188	1.0149		0.8572	0.4476	0.3966	1.1393	0.8098	0.6742	0.5844		0.8341	0.6375	0.6563	0.7605	1.1448	0.8611	1.0828	0.8495	0.9984	0.5557
75	seeds	seeds, stage 6, w/o siliques; mid to late torpedo embryos	Wt	8 wk	ATGE_79	not applicable	not applicable	not applicable		1.0848	1.233	1.5235	0.899	0.7976	1.083	0.752	1.0553	1.3227		0.7838	0.3799	0.4594	1.0246	0.5891	0.597	0.7537		0.7453	0.763	0.6974	0.9697	1.2247	0.7957	1.113	0.8771	1.3452	0.6027
76	seeds	seeds, stage 7, w/o siliques; late torpedo to early walking-stick embryos	Wt	8 wk	ATGE_81	not applicable	not applicable	not applicable		0.923	1.1055	1.4913	0.9709	0.7475	1.2786	0.9779	1.1087	1.3038		0.7446	0.4968	0.4923	1.1746	0.5368	0.5487	0.6681		0.8298	0.6036	0.775	1.1034	1.5545	0.7018	1.0574	0.9435	1.2513	0.6287
77	seeds	seeds, stage 8, w/o siliques; walking-stick to early curled cotyledons embryos	Wt	8 wk	ATGE_82	not applicable	not applicable	not applicable		0.4131	0.8809	0.8124	1.2638	0.7942	2.3896	0.8231	0.4113	1.1147		1.0358	0.688	0.6539	1.2304	0.5081	0.5039	1.0692		1.827	1.2479	1.2232	1.0022	4.5922	0.8086	0.7581	1.0396	1.7021	2.9101
78	seeds	seeds, stage 9, w/o siliques; curled cotyledons to early green cotyledons embryos	Wt	8 wk	ATGE_83	not applicable	not applicable	not applicable		0.1969	0.7595	0.7978	1.4249	0.6531	3.2155	1.2399	0.2455	1.2607		1.1032	0.7393	0.9296	1.4786	0.6172	0.4085	1.1698		1.9165	0.9014	1.3559	1.1007	6.1304	0.9373	0.6941	1.3384	1.6236	1.0488
79	seeds	seeds, stage 10, w/o siliques; green cotyledons embryos	Wt	8 wk	ATGE_84	not applicable	not applicable	not applicable		0.1589	0.593	0.6982	1.9808	0.9701	2.799	1.0501	0.2146	1.1784		1.3089	0.8294	0.8887	1.355	0.6689	0.4437	1.1526		2.209	1.6366	1.383	1.1541	7.6821	0.9241	0.7338	1.1549	1.5226	1.6777

## Sheet: Fig 2 data
tissue cluster	tissue	genotype	age	sample Id	stress	time	treatment	CPSF160	CPSF100	CPSF73-I	CPSF73-II	CPSF30	CSTF77	CSTF64	CSTF50	FY	PAPS1	PAPS2	PAPS3	PAPS4	PABN1	PABN2	PABN3	FIPS5	FIPS3	SYM5	SYM2	CFIS1	CFIS2	CLPS3	CLPS5	PCFS2	PCFS1
floral organs	mature pollen	Wt	6 wk	ATGE_73	not applicable	not applicable	not applicable	0.0568	0.4162	0.1609	1.0049	0.9991	0.0725	4.086	0.1642	0.5975	0.3535	1.5462	35.435	2.1979	0.1827	0.199	0.0583	2.3169	0.8577	0.3974	0.6731	0.1781	0.2066	0.5248	2.5479	0.8925	5.5419

## Sheet: Fig 3 data
Data point	tissue cluster	tissue	genotype	age	sample Id	stress	time	treatment	Panel A	CPSF160	CPSF100	CPSF73-I	CPSF73-II	CPSF30	CSTF77	CSTF64	CSTF50	FY	Panel B	PAPS1	PAPS2	PAPS3	PAPS4	PABN1	PABN2	PABN3	Panel C	FIPS5	FIPS3	SYM5	SYM2	CFIS1	CFIS2	CLPS3	CLPS5	PCFS2	PCFS1
1	control, aerial	seedling, green parts	not applicable	not applicable	1	untreated	0 h	Control: No treatment at all		0.9109	0.6717	0.8735	0.6272	0.6908	0.7065	0.5265	1.0412	0.8046		0.79	0.5498	1.0473	0.4645	1.0533	0.8404	0.9103		0.6379	0.8152	0.8008	0.8869	0.5338	0.9711	0.8184	0.6925	0.8841	0.2214
2	control, aerial	seedling, green parts	not applicable	not applicable	71	mock	0.25 h	Control: The plants were treated like the real treated plants; that means: Get boxes out of the climate chamber. Open the magenta box and lift the raft as long as the real treatment lasts. Then put them back in the climate chamber. Harvested 0,25 h after start of experiment		0.7943	0.5064	0.9826	0.6434	0.6006	0.7641	0.5703	1.0918	0.6161		1.006	0.6489	1.16	0.4499	0.9282	0.6857	0.7153		0.5945	0.7035	1.0359	0.8358	0.5485	0.85	0.6096	0.8068	0.8563	0.2522
3	control, aerial	seedling, green parts	not applicable	not applicable	11	mock	0.5 h	Control: The plants were treated like the real treated plants; that means: Get boxes out of the climate chamber. Open the magenta box and lift the raft as long as the real treatment lasts. Then put them back in the climate chamber. Harvested 0,5 h after start of experiment		0.7775	0.6531	1.0059	0.6604	0.6682	0.6794	0.4547	0.9766	0.7951		1.0195	0.5018	1.1707	0.5455	1.1249	0.8743	0.7733		0.6776	0.8036	0.6779	0.8835	0.598	0.8324	0.7369	0.7578	0.9114	0.1456
4	control, aerial	seedling, green parts	not applicable	not applicable	21	mock	1 h	Control: The plants were treated like the real treated plants; that means: Get boxes out of the climate chamber. Open the magenta box and lift the raft as long as the real treatment lasts. Then put them back in the climate chamber. Harvested 1 h after start of experiment		0.8526	0.7341	0.9404	0.6849	0.6493	0.8079	0.6206	1.1596	0.8927		1.172	0.6685	1.1539	0.618	1.0242	0.9905	0.7789		0.8139	0.9523	1.02	0.8965	0.6176	1.0338	0.8505	0.7426	1.1338	0.2226
5	control, aerial	seedling, green parts	not applicable	not applicable	31	mock	3 h	Control: The plants were treated like the real treated plants; that means: Get boxes out of the climate chamber. Open the magenta box and lift the raft as long as the real treatment lasts. Then put them back in the climate chamber. Harvested 3 h after start of experiment		0.9838	0.7504	1.0636	0.6615	0.6437	0.7918	0.7452	1.3427	0.967		1.0684	1.118	1.134	0.8334	1.0127	0.671	0.7748		0.6246	0.7494	0.7766	1.0289	0.7405	0.9972	0.7522	0.7765	0.8188	0.1299
6	control, aerial	seedling, green parts	not applicable	not applicable	81	mock	4 h	Control: The plants were treated like the real treated plants; that means: Get boxes out of the climate chamber. Open the magenta box and lift the raft as long as the real treatment lasts. Then put them back in the climate chamber. Harvested 4 h after start of experiment		0.9502	0.7439	0.9557	0.6109	0.7644	0.7414	0.9091	1.0127	0.9836		1.2003	1.0383	1.1732	0.6004	0.8568	0.7507	0.8125		0.6434	0.911	1.1185	0.8876	0.6676	1.0168	0.7187	0.8029	0.7871	0.2644
7	control, aerial	seedling, green parts	not applicable	not applicable	41	mock	6 h	Control: The plants were treated like the real treated plants; that means: Get boxes out of the climate chamber. Open the magenta box and lift the raft as long as the real treatment lasts. Then put them back in the climate chamber. Harvested 6 h after start of experiment		1.0563	0.742	0.9047	0.6166	0.7094	0.6328	0.9351	1.3249	0.8238		0.928	1.1859	1.1973	0.7651	0.8655	0.7495	0.7496		0.5927	0.7909	0.8195	0.9259	0.7936	1.0549	0.7774	0.8216	0.797	0.14
8	control, aerial	seedling, green parts	not applicable	not applicable	51	mock	12 h	Control: The plants were treated like the real treated plants; that means: Get boxes out of the climate chamber. Open the magenta box and lift the raft as long as the real treatment lasts. Then put them back in the climate chamber. Harvested 12 h after start of experiment		1.0673	0.6834	0.8943	0.6263	0.8216	0.7068	0.8973	1.2354	0.8935		0.8714	1.1606	1.1301	0.7697	1.0326	0.7992	0.8629		0.6241	0.8288	0.9915	1.0299	0.57	1.0944	0.8457	0.8322	0.8946	0.1292
9	control, aerial	seedling, green parts	not applicable	not applicable	61	mock	24 h	Control: The plants were treated like the real treated plants; that means: Get boxes out of the climate chamber. Open the magenta box and lift the raft as long as the real treatment lasts. Then put them back in the climate chamber. Harvested 24 h after start of experiment		0.9772	0.6878	1.0443	0.6157	0.7123	1.0759	0.4554	1.1876	0.7011		0.8188	0.4258	1.1744	0.5917	1.1089	0.8407	0.9466		0.7207	0.9786	0.811	0.9707	0.5624	0.897	0.9397	0.7903	1.0277	0.1292
10	control, root	root	not applicable	not applicable	2	untreated	0 h	Control: No treatment at all		0.7974	1.1447	1.0225	1.0145	0.7517	1.1893	1.1319	0.7913	0.9583		0.8921	0.4679	0.7571	1.295	0.8332	1.3783	1.2203		0.8854	0.9062	0.7588	1.1938	0.769	0.9562	1.0845	1.2481	1.0463	0.5275
11	control, root	root	not applicable	not applicable	72	mock	0.25 h	Control: The plants were treated like the real treated plants; that means: Get boxes out of the climate chamber. Open the magenta box and lift the raft as long as the real treatment lasts. Then put them back in the climate chamber. Harvested 0,25 h after start of experiment		0.9312	1.1381	0.9116	1.0903	0.8436	1.2349	1.2652	0.7915	1.0558		0.9545	0.8963	0.6774	1.095	0.8921	1.3466	1.2002		1.1141	0.8413	1.2353	1.2234	0.7763	1.1692	0.8987	1.1047	0.9716	0.3202
12	control, root	root	not applicable	not applicable	12	mock	0.5 h	Control: The plants were treated like the real treated plants; that means: Get boxes out of the climate chamber. Open the magenta box and lift the raft as long as the real treatment lasts. Then put them back in the climate chamber. Harvested 0,5 h after start of experiment		0.8745	1.2167	1.0602	1.2332	0.8123	1.1042	0.9968	0.8626	0.979		0.8965	0.6475	0.7918	1.586	0.9688	1.2712	1.1148		0.984	0.9423	0.7645	1.1911	1.0389	1.0846	1.0343	0.8533	0.9588	0.3568
13	control, root	root	not applicable	not applicable	22	mock	1 h	Control: The plants were treated like the real treated plants; that means: Get boxes out of the climate chamber. Open the magenta box and lift the raft as long as the real treatment lasts. Then put them back in the climate chamber. Harvested 1 h after start of experiment		0.958	1.067	0.8348	1.3458	0.8549	1.0706	1.1572	0.855	1.0243		1.0649	0.7006	0.7982	1.2623	0.8631	1.2769	1.1747		1.0473	0.8656	1.0376	0.963	0.7206	1.1542	0.8848	1.0489	0.9597	0.185
14	control, root	root	not applicable	not applicable	32	mock	3 h	Control: The plants were treated like the real treated plants; that means: Get boxes out of the climate chamber. Open the magenta box and lift the raft as long as the real treatment lasts. Then put them back in the climate chamber. Harvested 3 h after start of experiment		0.9559	1.2437	0.9946	1.2372	0.9482	1.2145	1.1692	0.847	1.0164		0.9234	0.8442	0.8284	1.4721	0.9792	1.232	1.1463		1.0906	0.7267	0.8001	1.0933	1.0405	1.1193	0.9823	1.1055	0.9401	0.2868
15	control, root	root	not applicable	not applicable	82	mock	4 h	Control: The plants were treated like the real treated plants; that means: Get boxes out of the climate chamber. Open the magenta box and lift the raft as long as the real treatment lasts. Then put them back in the climate chamber. Harvested 4 h after start of experiment		0.9722	1.2486	0.9651	1.2163	0.938	1.363	1.3688	0.8228	1.029		1.0344	1.0064	0.7304	1.1513	0.9471	1.3248	1.3717		1.0989	0.8916	1.0716	1.1946	1.0605	0.9768	1.0512	1.0757	0.9851	0.2099
16	control, root	root	not applicable	not applicable	42	mock	6 h	Control: The plants were treated like the real treated plants; that means: Get boxes out of the climate chamber. Open the magenta box and lift the raft as long as the real treatment lasts. Then put them back in the climate chamber. Harvested 6 h after start of experiment		0.9644	1.096	1.0008	1.1271	0.8955	1.1983	1.2138	0.7606	1.0784		0.9925	0.9177	0.7968	1.464	0.984	1.1568	1.2174		1.0304	0.8981	0.87	1.2095	0.9048	0.9375	0.8708	1.29	0.9605	0.1709
17	control, root	root	not applicable	not applicable	52	mock	12 h	Control: The plants were treated like the real treated plants; that means: Get boxes out of the climate chamber. Open the magenta box and lift the raft as long as the real treatment lasts. Then put them back in the climate chamber. Harvested 12 h after start of experiment		1.1416	1.317	1.1289	1.0392	0.8676	1.2802	1.3725	0.9217	1.2022		0.9565	0.9545	0.787	1.2978	0.919	1.4781	1.3077		1.0308	0.8709	0.9647	1.3776	0.8627	1.0822	1.0283	1.0798	0.9374	0.191
18	control, root	root	not applicable	not applicable	62	mock	24 h	Control: The plants were treated like the real treated plants; that means: Get boxes out of the climate chamber. Open the magenta box and lift the raft as long as the real treatment lasts. Then put them back in the climate chamber. Harvested 24 h after start of experiment		0.9779	1.1903	1.0256	1.2612	0.9492	1.2043	1.1118	0.8359	1.1264		0.87	0.849	0.7709	1.3898	0.9047	1.3287	1.2		1.0817	0.9491	1.0021	1.1622	1.0294	1.1112	0.9886	1.0122	1.0269	0.1828
19	cold, aerial	seedling, green parts	not applicable	not applicable	111	cold	0.5 h	Cold stress (4C): The Magenta boxes with plants were put on ice in the cold room (4C). The environmental light intensity was 20 Einstein/cm2 sec. An extra light which was installed over the plants had 40 Einstein/cm2 sec. The plants stayed there. Harvested 0,5 h after start of experiment		0.7587	0.5681	0.8284	0.6665	0.8483	0.7001	0.3802	1.0285	1.0401		0.7984	0.5187	1.1541	0.6334	1.0545	0.886	0.7849		0.5441	0.7694	0.6469	0.8566	0.5527	0.9939	0.8297	0.7619	0.6718	0.5795
20	cold, aerial	seedling, green parts	not applicable	not applicable	121	cold	1 h	Cold stress (4C): The Magenta boxes with plants were put on ice in the cold room (4C). The environmental light intensity was 20 Einstein/cm2 sec. An extra light which was installed over the plants had 40 Einstein/cm2 sec. The plants stayed there. Harvested 1 h after start of experiment		1.0064	0.446	0.9874	0.6413	0.7048	0.6842	0.6876	1.1466	0.8222		1.0551	0.4736	1.438	0.4958	1.0496	0.7446	1.0373		0.7776	0.7926	1.2501	0.8732	0.3547	1.1683	0.8678	0.8579	1.1481	0.5564
21	cold, aerial	seedling, green parts	not applicable	not applicable	131	cold	3 h	Cold stress (4C): The Magenta boxes with plants were put on ice in the cold room (4C). The environmental light intensity was 20 Einstein/cm2 sec. An extra light which was installed over the plants had 40 Einstein/cm2 sec. The plants stayed there. Harvested 3 h after start of experiment		0.7437	0.634	0.8949	0.5937	0.6534	0.7184	0.5902	0.9743	0.7951		0.907	0.677	1.1487	0.4827	0.9409	0.7981	0.7767		0.5474	0.9784	1.0164	0.936	0.4627	0.9269	0.755	0.727	1.1064	1.402
22	cold, aerial	seedling, green parts	not applicable	not applicable	141	cold	6 h	Cold stress (4C): The Magenta boxes with plants were put on ice in the cold room (4C). The environmental light intensity was 20 Einstein/cm2 sec. An extra light which was installed over the plants had 40 Einstein/cm2 sec. The plants stayed there. Harvested 6 h after start of experiment		0.8131	0.6804	1.1072	0.5068	0.6206	0.7414	1.3695	0.9538	0.7624		0.9971	1.2997	1.2462	0.589	0.8751	0.7435	0.6127		0.6158	0.9238	0.8708	1.0917	0.5167	0.8276	0.7786	0.7846	1.1118	1.4259
23	cold, aerial	seedling, green parts	not applicable	not applicable	151	cold	12 h	Cold stress (4C): The Magenta boxes with plants were put on ice in the cold room (4C). The environmental light intensity was 20 Einstein/cm2 sec. An extra light which was installed over the plants had 40 Einstein/cm2 sec. The plants stayed there. Harvested 12 h after start of experiment		0.6909	0.5827	0.9352	0.6067	0.7631	0.8279	3.0141	0.7627	0.8691		0.812	1.0969	1.244	0.6976	0.7547	0.8495	0.7741		0.5266	0.795	0.768	1.0536	0.3431	0.7709	0.7197	0.8304	1.0895	1.2491
24	cold, aerial	seedling, green parts	not applicable	not applicable	161	cold	24 h	Cold stress (4C): The Magenta boxes with plants were put on ice in the cold room (4C). The environmental light intensity was 20 Einstein/cm2 sec. An extra light which was installed over the plants had 40 Einstein/cm2 sec. The plants stayed there. Harvested 24 h after start of experiment		0.4957	0.5925	1.1853	0.7602	0.7983	0.7643	1.3448	0.6026	1.0098		0.5492	0.8184	1.3567	0.6481	0.653	1.0726	0.8641		0.6997	1.2071	0.9106	0.9462	0.4004	0.8932	0.557	1.0152	1.187	1.5413
25	cold, root	root	not applicable	not applicable	112	cold	0.5 h	Cold stress (4C): The Magenta boxes with plants were put on ice in the cold room (4C). The environmental light intensity was 20 Einstein/cm2 sec. An extra light which was installed over the plants had 40 Einstein/cm2 sec. The plants stayed there. Harvested 0,5 h after start of experiment		0.8117	0.9846	0.8548	1.0609	0.753	1.2218	1.2798	0.8183	0.7606		0.9779	0.8579	0.8153	1.2034	0.9222	1.2882	1.4939		1.2164	0.7409	1.4232	1.0309	0.8115	1.114	0.7523	1.0879	0.8704	0.5407
26	cold, root	root	not applicable	not applicable	122	cold	1 h	Cold stress (4C): The Magenta boxes with plants were put on ice in the cold room (4C). The environmental light intensity was 20 Einstein/cm2 sec. An extra light which was installed over the plants had 40 Einstein/cm2 sec. The plants stayed there. Harvested 1 h after start of experiment		0.743	0.9185	0.7799	1.2251	0.9432	0.9941	1.1334	0.7121	0.7581		0.8433	0.7606	0.7969	1.1063	0.9094	1.2465	1.3114		1.212	0.7934	1.2291	0.9343	0.7572	1.0742	0.6999	0.824	0.7772	1.2387
27	cold, root	root	not applicable	not applicable	132	cold	3 h	Cold stress (4C): The Magenta boxes with plants were put on ice in the cold room (4C). The environmental light intensity was 20 Einstein/cm2 sec. An extra light which was installed over the plants had 40 Einstein/cm2 sec. The plants stayed there. Harvested 3 h after start of experiment		0.9949	1.0182	0.8498	1.102	1.1418	1.2478	1.2145	0.7454	0.8679		1.0257	0.8276	0.8474	1.1646	0.9646	1.1087	1.511		1.4334	0.5632	1.5011	0.9441	0.4983	1.2953	0.8313	0.8669	0.9371	2.4848
28	cold, root	root	not applicable	not applicable	142	cold	6 h	Cold stress (4C): The Magenta boxes with plants were put on ice in the cold room (4C). The environmental light intensity was 20 Einstein/cm2 sec. An extra light which was installed over the plants had 40 Einstein/cm2 sec. The plants stayed there. Harvested 6 h after start of experiment		0.7647	0.917	0.7443	0.9934	0.7217	1.0607	1.2049	0.6084	0.7153		0.9583	0.7772	0.8042	1.048	0.7603	1.1328	1.0643		1.1313	0.7124	1.1447	1.0273	0.6333	0.8955	0.684	0.9449	0.9765	5.2531
29	cold, root	root	not applicable	not applicable	152	cold	12 h	Cold stress (4C): The Magenta boxes with plants were put on ice in the cold room (4C). The environmental light intensity was 20 Einstein/cm2 sec. An extra light which was installed over the plants had 40 Einstein/cm2 sec. The plants stayed there. Harvested 12 h after start of experiment		0.8162	1.1123	0.7875	0.9313	0.6891	1.184	1.6681	0.4672	1.0641		0.8615	0.8981	0.8712	1.3883	0.6308	1.3031	0.8682		0.828	0.7903	0.919	1.3697	0.4167	0.9487	0.9108	1.0334	1.1152	4.1527
30	cold, root	root	not applicable	not applicable	162	cold	24 h	Cold stress (4C): The Magenta boxes with plants were put on ice in the cold room (4C). The environmental light intensity was 20 Einstein/cm2 sec. An extra light which was installed over the plants had 40 Einstein/cm2 sec. The plants stayed there. Harvested 24 h after start of experiment		0.6489	1.0211	0.8105	0.6886	0.7355	0.9526	2.0635	0.3479	1.1467		0.7532	0.8476	0.8911	1.0653	0.5282	1.2735	0.9006		0.6939	1.0613	0.7883	1.2119	0.597	0.6808	0.8571	1.0398	0.8636	1.192
31	osmotic, aerial	seedling, green parts	not applicable	not applicable	211	osmotic	0.5 h	Osmotic stress (300 mM Mannitol): Mannitol was added to a concentration of 300 mM in the Media. To add the Mannitol the raft was lifted out. A magnetic stir bar was used to mix the media and the added Manitol. Then the raft was put back in the box. The boxes were put back to the climate camber. Harvested 0,5 h after start of experiment		0.768	0.7302	0.9627	0.5717	0.8353	0.6032	0.5911	1.0212	0.8925		0.8976	0.5916	1.1658	0.372	1.078	0.8209	0.8509		0.6011	0.946	0.8484	0.936	0.6858	0.9154	0.7584	0.7614	0.7292	0.1204
32	osmotic, aerial	seedling, green parts	not applicable	not applicable	221	osmotic	1 h	Osmotic stress (300 mM Mannitol): Mannitol was added to a concentration of 300 mM in the Media. To add the Mannitol the raft was lifted out. A magnetic stir bar was used to mix the media and the added Manitol. Then the raft was put back in the box. The boxes were put back to the climate camber. Harvested 1 h after start of experiment		1.0435	0.7641	1.0623	0.6481	0.7078	0.7897	0.7166	1.0547	0.9371		1.0157	0.8315	1.1041	0.4803	0.9766	0.8988	0.8099		0.7563	0.9755	1.0415	1.0845	0.7	1.0209	0.85	0.7776	1.0005	0.4426
33	osmotic, aerial	seedling, green parts	not applicable	not applicable	231	osmotic	3 h	Osmotic stress (300 mM Mannitol): Mannitol was added to a concentration of 300 mM in the Media. To add the Mannitol the raft was lifted out. A magnetic stir bar was used to mix the media and the added Manitol. Then the raft was put back in the box. The boxes were put back to the climate camber. Harvested 3 h after start of experiment		0.7898	0.5448	0.8192	1.0314	0.6832	0.8032	0.8151	0.9655	0.7512		1.1516	1.9016	1.0409	0.734	0.8145	0.6143	0.5439		0.7411	1.0386	1.044	0.9269	1.2429	0.8517	0.7598	0.7575	0.7837	0.3452
34	osmotic, aerial	seedling, green parts	not applicable	not applicable	241	osmotic	6 h	Osmotic stress (300 mM Mannitol): Mannitol was added to a concentration of 300 mM in the Media. To add the Mannitol the raft was lifted out. A magnetic stir bar was used to mix the media and the added Manitol. Then the raft was put back in the box. The boxes were put back to the climate camber. Harvested 6 h after start of experiment.		0.7473	0.4178	0.8041	1.2491	0.6853	0.7414	0.9811	0.7737	0.6951		0.9443	1.4991	1.1248	0.932	0.8199	0.565	0.5801		0.8699	0.948	0.9744	0.8002	2.0944	0.7588	0.7337	0.8568	0.8957	0.2266
35	osmotic, aerial	seedling, green parts	not applicable	not applicable	251	osmotic	12 h	Osmotic stress (300 mM Mannitol): Mannitol was added to a concentration of 300 mM in the Media. To add the Mannitol the raft was lifted out. A magnetic stir bar was used to mix the media and the added Manitol. Then the raft was put back in the box. The boxes were put back to the climate camber. Harvested 12 h after start of experiment		0.6936	0.3603	0.7216	1.4597	0.8828	0.8854	0.8608	0.7725	0.6694		0.8545	1.1933	1.0096	0.7119	0.9538	0.7686	0.7437		1.1418	1.0358	1.0932	0.8368	3.7578	0.9691	0.87	0.7884	0.9407	0.4416
36	osmotic, aerial	seedling, green parts	not applicable	not applicable	261	osmotic	24 h	Osmotic stress (300 mM Mannitol): Mannitol was added to a concentration of 300 mM in the Media. To add the Mannitol the raft was lifted out. A magnetic stir bar was used to mix the media and the added Manitol. Then the raft was put back in the box. The boxes were put back to the climate camber. Harvested 24 h after start of experiment		0.6134	0.2543	0.5967	1.633	0.6916	1.1775	0.4603	0.523	0.4977		1.0173	0.6915	1.0456	0.7998	0.8966	0.5825	0.4926		1.219	1.0948	1.1888	0.7661	3.564	0.9734	0.6928	0.8622	1.0154	0.6506
37	osmotic, root	root	not applicable	not applicable	212	osmotic	0.5 h	Osmotic stress (300 mM Mannitol): Mannitol was added to a concentration of 300 mM in the Media. To add the Mannitol the raft was lifted out. A magnetic stir bar was used to mix the media and the added Manitol. Then the raft was put back in the box. The boxes were put back to the climate camber. Harvested 0,5 h after start of experiment		0.9649	1.2323	0.8151	0.9713	0.7261	1.2448	1.1593	0.5998	1.1064		0.9272	0.6725	0.7759	0.997	0.78	1.4244	1.0508		1.4901	0.8538	1.0479	1.2084	0.8474	1.1094	1.0459	1.2062	1.333	2.1844
38	osmotic, root	root	not applicable	not applicable	222	osmotic	1 h	Osmotic stress (300 mM Mannitol): Mannitol was added to a concentration of 300 mM in the Media. To add the Mannitol the raft was lifted out. A magnetic stir bar was used to mix the media and the added Manitol. Then the raft was put back in the box. The boxes were put back to the climate camber. Harvested 1 h after start of experiment		0.9821	1.2655	0.858	1.2992	0.8235	1.2897	1.094	0.5568	1.057		1.0559	0.8217	0.7912	0.8851	0.6938	1.291	0.9847		1.2891	0.8026	1.0826	1.184	0.8465	1.0451	0.9949	0.9882	1.2198	0.8542
39	osmotic, root	root	not applicable	not applicable	232	osmotic	3 h	Osmotic stress (300 mM Mannitol): Mannitol was added to a concentration of 300 mM in the Media. To add the Mannitol the raft was lifted out. A magnetic stir bar was used to mix the media and the added Manitol. Then the raft was put back in the box. The boxes were put back to the climate camber. Harvested 3 h after start of experiment		1.0631	1.3049	0.904	1.8486	1.0954	1.214	1.0976	0.5475	1.1022		0.8508	1.0239	0.8155	1.231	0.6945	1.2827	0.9235		1.3364	0.8788	1.0237	1.1992	1.5046	0.9023	0.9778	1.4314	1.0722	0.7076
40	osmotic, root	root	not applicable	not applicable	242	osmotic	6 h	Osmotic stress (300 mM Mannitol): Mannitol was added to a concentration of 300 mM in the Media. To add the Mannitol the raft was lifted out. A magnetic stir bar was used to mix the media and the added Manitol. Then the raft was put back in the box. The boxes were put back to the climate camber. Harvested 6 h after start of experiment.		0.7378	0.915	0.8648	1.7807	0.9078	1.2582	1.0985	0.5914	0.8047		0.8232	1.0397	0.8199	1.1696	0.8718	1.0985	0.9404		1.5529	0.6887	1.0194	1.251	1.8366	0.8371	0.8118	1.4213	0.9887	0.5998
41	osmotic, root	root	not applicable	not applicable	252	osmotic	12 h	Osmotic stress (300 mM Mannitol): Mannitol was added to a concentration of 300 mM in the Media. To add the Mannitol the raft was lifted out. A magnetic stir bar was used to mix the media and the added Manitol. Then the raft was put back in the box. The boxes were put back to the climate camber. Harvested 12 h after start of experiment		0.6472	0.5981	0.6409	1.8012	0.9832	1.1456	1.0856	0.5018	0.8473		0.9402	0.9846	0.8617	1.2636	0.9514	1.0239	0.9971		1.674	0.6202	1.0948	1.2645	1.6172	0.9114	0.8244	1.6177	1.0484	0.651
42	osmotic, root	root	not applicable	not applicable	262	osmotic	24 h	Osmotic stress (300 mM Mannitol): Mannitol was added to a concentration of 300 mM in the Media. To add the Mannitol the raft was lifted out. A magnetic stir bar was used to mix the media and the added Manitol. Then the raft was put back in the box. The boxes were put back to the climate camber. Harvested 24 h after start of experiment		0.6035	0.5435	0.7043	1.9858	0.666	1.177	1.1026	0.6917	0.6289		1.0804	1.0339	0.7811	1.3974	0.8913	0.9862	0.9198		1.5858	0.5457	1.0532	0.9433	1.5893	0.7744	0.685	1.8511	0.9317	0.4366
43	salt, aerial	seedling, green parts	not applicable	not applicable	311	salt	0.5 h	Salt stress (150 mM NaCl): NaCl was added to a concentration of 150 mM in the Media. To add the NaCl the raft was lifted out. A magnetic stir bar and a stirrer was used to mix the media and the added NaCl. Then the raft was put back in the box. The boxes were put back to the climate camber. Harvested 0,5 h after start of experiment		0.8893	0.5606	1.039	0.6673	0.664	0.6972	0.4999	1.0438	0.8231		1.0841	0.6282	1.2626	0.522	0.9149	0.9031	0.82		0.7107	0.8592	0.8785	1.0277	0.6068	0.9037	0.8294	0.7933	0.9516	0.1531
44	salt, aerial	seedling, green parts	not applicable	not applicable	321	salt	1 h	Salt stress (150 mM NaCl): NaCl was added to a concentration of 150 mM in the Media. To add the NaCl the raft was lifted out. A magnetic stir bar and a stirrer was used to mix the media and the added NaCl. Then the raft was put back in the box. The boxes were put back to the climate camber. Harvested 1 h after start of experiment		0.9123	0.6188	1.1217	0.8283	0.7229	0.8716	0.6834	1.2325	0.8224		1.1214	0.7706	1.3288	0.7383	1.0123	0.7828	0.6648		1.0037	1.103	0.8651	1.1813	0.8174	1.0415	0.8214	0.7892	0.9317	0.1929
45	salt, aerial	seedling, green parts	not applicable	not applicable	331	salt	3 h	Salt stress (150 mM NaCl): NaCl was added to a concentration of 150 mM in the Media. To add the NaCl the raft was lifted out. A magnetic stir bar and a stirrer was used to mix the media and the added NaCl. Then the raft was put back in the box. The boxes were put back to the climate camber. Harvested 3 h after start of experiment		0.8302	0.4774	0.936	0.8016	0.732	0.9027	0.6259	1.1055	0.7814		1.0823	1.0612	1.1053	0.8643	1.0158	0.5862	0.6784		0.6933	0.7351	0.7728	1.0559	0.8955	0.9172	0.5467	0.7415	0.7612	0.2004
46	salt, aerial	seedling, green parts	not applicable	not applicable	341	salt	6 h	Salt stress (150 mM NaCl): NaCl was added to a concentration of 150 mM in the Media. To add the NaCl the raft was lifted out. A magnetic stir bar and a stirrer was used to mix the media and the added NaCl. Then the raft was put back in the box. The boxes were put back to the climate camber. Harvested 6 h after start of experiment		0.8878	0.6134	0.8603	0.8501	0.8634	0.6835	0.8682	1.1027	0.7557		0.9692	1.1137	1.0505	0.7907	0.7787	0.6224	0.7646		0.7814	0.8244	0.9129	0.7303	1.0856	1.1765	0.6252	0.7481	0.7635	0.2443
47	salt, aerial	seedling, green parts	not applicable	not applicable	351	salt	12 h	Salt stress (150 mM NaCl): NaCl was added to a concentration of 150 mM in the Media. To add the NaCl the raft was lifted out. A magnetic stir bar and a stirrer was used to mix the media and the added NaCl. Then the raft was put back in the box. The boxes were put back to the climate camber. Harvested 12 h after start of experiment		1.2452	0.7303	0.8884	0.784	1.0148	0.7125	0.9061	1.2689	0.8671		0.9533	1.0789	0.9858	0.6477	1.0151	0.8445	0.852		0.9469	0.9817	0.9553	0.8498	1.0741	1.2603	0.7778	0.7908	0.8293	0.3416
48	salt, aerial	seedling, green parts	not applicable	not applicable	361	salt	24 h	Salt stress (150 mM NaCl): NaCl was added to a concentration of 150 mM in the Media. To add the NaCl the raft was lifted out. A magnetic stir bar and a stirrer was used to mix the media and the added NaCl. Then the raft was put back in the box. The boxes were put back to the climate camber. Harvested 24 h after start of experiment		0.9949	0.4985	0.784	0.9311	1.0473	0.6932	0.5416	0.8653	0.8468		0.836	0.6087	1.0474	0.4761	1.0221	0.7142	0.8995		1.1159	1.0232	1.1958	0.6753	1.4837	1.2098	0.85	0.8885	0.8337	0.7401
49	root, aerial	root	not applicable	not applicable	312	salt	0.5 h	Salt stress (150 mM NaCl): NaCl was added to a concentration of 150 mM in the Media. To add the NaCl the raft was lifted out. A magnetic stir bar and a stirrer was used to mix the media and the added NaCl. Then the raft was put back in the box. The boxes were put back to the climate camber. Harvested 0,5 h after start of experiment		0.9874	1.1417	0.9518	1.3081	1.0372	1.116	1.0678	0.6717	0.9386		0.9112	0.7891	0.804	1.3608	0.7597	1.3381	1.0751		1.3519	0.827	0.8419	1.3429	0.95	1.0678	0.7957	1.0541	1.3684	3.0168
50	root, aerial	root	not applicable	not applicable	322	salt	1 h	Salt stress (150 mM NaCl): NaCl was added to a concentration of 150 mM in the Media. To add the NaCl the raft was lifted out. A magnetic stir bar and a stirrer was used to mix the media and the added NaCl. Then the raft was put back in the box. The boxes were put back to the climate camber. Harvested 1 h after start of experiment		0.9279	1.1855	0.8945	1.2101	0.9363	1.1568	1.1419	0.5968	0.9265		0.9817	0.8622	0.8066	1.1126	0.6111	1.273	0.9016		1.3779	0.8946	0.9405	1.3091	0.8679	0.8976	0.9603	0.8919	1.3043	1.9555
51	root, aerial	root	not applicable	not applicable	332	salt	3 h	Salt stress (150 mM NaCl): NaCl was added to a concentration of 150 mM in the Media. To add the NaCl the raft was lifted out. A magnetic stir bar and a stirrer was used to mix the media and the added NaCl. Then the raft was put back in the box. The boxes were put back to the climate camber. Harvested 3 h after start of experiment		1.0661	1.0546	0.6497	1.14	1.2039	0.9543	1.1724	0.5679	1.0011		0.9077	0.6599	0.7244	0.9667	0.4727	1.1352	0.7318		1.5327	0.7702	0.7248	1.108	0.9113	0.8278	0.92	1.1429	1.5121	3.2056
52	root, aerial	root	not applicable	not applicable	342	salt	6 h	Salt stress (150 mM NaCl): NaCl was added to a concentration of 150 mM in the Media. To add the NaCl the raft was lifted out. A magnetic stir bar and a stirrer was used to mix the media and the added NaCl. Then the raft was put back in the box. The boxes were put back to the climate camber. Harvested 6 h after start of experiment		1.7157	1.6857	0.6455	0.9009	1.0602	0.9484	1.2676	0.5068	1.376		0.9793	0.5921	0.991	0.7809	0.362	1.2864	0.5602		1.6419	0.9329	0.8712	1.2911	0.7975	0.7479	0.8634	1.5092	2.4299	10.1812
53	root, aerial	root	not applicable	not applicable	352	salt	12 h	Salt stress (150 mM NaCl): NaCl was added to a concentration of 150 mM in the Media. To add the NaCl the raft was lifted out. A magnetic stir bar and a stirrer was used to mix the media and the added NaCl. Then the raft was put back in the box. The boxes were put back to the climate camber. Harvested 12 h after start of experiment		1.1044	0.9559	0.636	1.2426	0.9703	1.0937	1.1835	0.5526	0.9701		1.0778	0.9057	1.0318	0.9442	0.5978	1.1113	0.7361		1.7647	0.6073	1.2574	0.9634	1.0987	0.8791	0.6865	1.0615	1.381	4.9645
54	root, aerial	root	not applicable	not applicable	362	salt	24 h	Salt stress (150 mM NaCl): NaCl was added to a concentration of 150 mM in the Media. To add the NaCl the raft was lifted out. A magnetic stir bar and a stirrer was used to mix the media and the added NaCl. Then the raft was put back in the box. The boxes were put back to the climate camber. Harvested 24 h after start of experiment		0.9737	0.9312	0.5295	1.2191	0.7103	0.7924	1.0745	0.5424	0.8424		0.857	1.2506	1.0591	0.835	0.5485	0.9206	0.6556		1.7107	0.621	1.1583	0.9426	0.9712	0.747	0.7586	1.2974	1.4874	11.0367
55	drought, aerial	seedling, green parts	not applicable	not applicable	471	drought	0.25 h	Drought stress: The pants were stressed by 15 min. dry air stream (clean bench) until 10% loss of fresh weight; then incubation in closed vessels back in the climate chamber. Harvested 0,25 h after start of experiment		1.1204	0.7932	0.9385	0.6195	0.6925	0.7872	0.4215	1.086	0.9336		0.9621	0.5654	1.2366	0.4783	0.8278	0.9049	0.7896		0.8141	0.9726	0.9656	0.9612	0.5277	0.9397	0.9484	0.8263	1.0109	1.3421
56	drought, aerial	seedling, green parts	not applicable	not applicable	411	drought	0.5 h	Drought stress: The plants were stressed by 15 min. dry air stream (clean bench) until 10% loss of fresh weight; then incubation in closed vessels back in the climate chamber. Harvested 0,5 h after start of experiment		0.9651	0.717	1.0179	0.5869	0.7258	0.7765	0.5146	1.0702	0.8828		0.9554	0.8283	1.0238	0.4985	0.7871	0.8282	0.733		0.8151	0.9454	0.8495	0.965	0.5641	0.9644	0.9539	0.7193	0.8981	1.5211
57	drought, aerial	seedling, green parts	not applicable	not applicable	421	drought	1 h	Drought stress: The plants were stressed by 15 min. dry air stream (clean bench) until 10% loss of fresh weight; then incubation in closed vessels back in the climate chamber. Harvested 1 h after start of experiment		0.9315	0.6854	1.0482	0.6867	0.6385	0.776	0.502	0.8773	0.9095		0.9762	0.7666	1.0297	0.5061	0.7992	0.758	0.6175		0.851	0.8674	1.0066	0.9419	0.5249	0.9689	0.9798	0.7458	1.0951	1.5773
58	drought, aerial	seedling, green parts	not applicable	not applicable	431	drought	3 h	Drought stress: The plants were stressed by 15 min. dry air stream (clean bench) until 10% loss of fresh weight; then incubation in closed vessels back in the climate chamber. Harvested 3 h after start of experiment		1.154	0.8533	1.0102	0.9128	1.1508	0.7388	0.7343	1.1992	1.0236		0.8848	1.3626	0.95	0.9246	0.7643	0.6135	0.7259		0.7265	0.8254	0.7648	0.917	0.7743	0.9913	0.6925	0.7425	0.7884	0.1415
59	drought, aerial	seedling, green parts	not applicable	not applicable	441	drought	6 h	Drought stress: The plants were stressed by 15 min. dry air stream (clean bench) until 10% loss of fresh weight; then incubation in closed vessels back in the climate chamber. Harvested 6 h after start of experiment		1.2366	0.6891	0.994	0.7496	0.9794	0.6721	0.9588	1.2805	1.0069		1.0035	1.8031	1.1999	1.0099	0.8639	0.6484	0.7685		0.6956	0.7743	1.0107	0.9358	0.9941	0.8524	0.6721	0.8074	0.8487	0.2241
60	drought, aerial	seedling, green parts	not applicable	not applicable	451	drought	12 h	Drought stress: The plants were stressed by 15 min. dry air stream (clean bench) until 10% loss of fresh weight; then incubation in closed vessels back in the climate chamber. Harvested 12 h after start of experiment		1.2339	0.6663	0.9013	0.6632	0.7952	0.7282	0.9251	1.2858	0.7252		0.9148	1.4005	1.0219	0.7613	0.956	0.83	0.8106		0.6654	0.8565	0.9688	0.9313	0.7484	0.8315	0.8382	0.7021	0.8324	0.1713
61	drought, aerial	seedling, green parts	not applicable	not applicable	461	drought	24 h	Drought stress: The plants were stressed by 15 min. dry air stream (clean bench) until 10% loss of fresh weight; then incubation in closed vessels back in the climate chamber. Harvested 24 h after start of experiment		0.8429	0.4853	0.8762	0.7213	0.646	0.9368	0.4726	1.0856	0.7781		0.9283	0.627	1.2688	0.6156	0.8017	0.634	0.6152		0.6907	0.8325	0.8546	0.9302	0.5879	0.8104	0.8061	0.7757	0.8601	0.1103
62	drought, root	root	not applicable	not applicable	472	drought	0.25 h	Drought stress: The pants were stressed by 15 min. dry air stream (clean bench) until 10% loss of fresh weight; then incubation in closed vessels back in the climate chamber. Harvested 0,25 h after start of experiment		1.0708	1.1563	1.0289	1.1247	0.9545	1.253	1.0207	0.7183	1.0338		0.7962	0.9616	0.7289	1.4957	0.9031	1.3644	1.2193		1.4384	0.983	1.0497	1.2364	1.0094	1.071	0.987	1.0807	0.9794	5.09
63	drought, root	root	not applicable	not applicable	412	drought	0.5 h	Drought stress: The plants were stressed by 15 min. dry air stream (clean bench) until 10% loss of fresh weight; then incubation in closed vessels back in the climate chamber. Harvested 0,5 h after start of experiment		1.0351	1.359	0.9214	0.9822	1.1321	0.9477	0.9446	0.8515	1.1309		1.3296	0.8899	0.7094	1.2344	0.652	1.1356	0.9124		1.1603	0.8094	0.9165	1.1746	0.732	1.0225	1.0452	0.9431	0.9588	1.4967
64	drought, root	root	not applicable	not applicable	422	drought	1 h	Drought stress: The plants were stressed by 15 min. dry air stream (clean bench) until 10% loss of fresh weight; then incubation in closed vessels back in the climate chamber. Harvested 1 h after start of experiment		0.9619	1.3779	0.8496	1.0528	1.146	1.1447	1.0449	0.7293	1.0819		1.1765	1.0366	0.7027	1.1992	0.6159	1.2591	0.8917		1.1645	0.8568	0.8226	1.0514	0.6734	0.9709	0.8882	1.0786	0.921	0.7209
65	drought, root	root	not applicable	not applicable	432	drought	3 h	Drought stress: The plants were stressed by 15 min. dry air stream (clean bench) until 10% loss of fresh weight; then incubation in closed vessels back in the climate chamber. Harvested 3 h after start of experiment		1.0584	1.3379	1.001	1.4295	1.0484	0.9968	1.0086	0.724	1.0687		0.7915	1.19	0.741	1.4764	0.7954	1.267	1.0272		1.2707	0.8789	0.9293	1.0426	0.9415	1.0778	0.946	1.0127	0.9112	0.2859
66	drought, root	root	not applicable	not applicable	442	drought	6 h	Drought stress: The plants were stressed by 15 min. dry air stream (clean bench) until 10% loss of fresh weight; then incubation in closed vessels back in the climate chamber. Harvested 6 h after start of experiment		1.025	1.0297	0.9556	1.4787	0.9696	1.2581	1.2712	0.905	0.9069		1.0557	1.1907	0.8047	1.3602	1.0006	1.1851	1.1313		1.1822	0.8659	1.0842	1.2357	1.1788	0.9339	0.8746	1.1943	0.9721	0.2913
67	drought, root	root	not applicable	not applicable	452	drought	12 h	Drought stress: The plants were stressed by 15 min. dry air stream (clean bench) until 10% loss of fresh weight; then incubation in closed vessels back in the climate chamber. Harvested 12 h after start of experiment		1.1751	1.3394	1.0272	1.091	1.1511	1.1958	1.1889	0.9226	1.0713		0.9593	0.9632	0.7899	1.0885	0.8386	1.3502	1.1871		1.1266	1.1369	1.0488	1.1544	0.8519	1.0571	1.1733	0.7447	1.0245	0.2624
68	drought, root	root	not applicable	not applicable	462	drought	24 h	Drought stress: The plants were stressed by 15 min. dry air stream (clean bench) until 10% loss of fresh weight; then incubation in closed vessels back in the climate chamber. Harvested 24 h after start of experiment		1.021	1.2025	0.9098	1.0958	0.8997	1.2182	1.0446	0.8758	1.1097		0.8104	0.8554	0.7736	1.3595	0.8729	1.423	1.2391		1.1268	0.8861	0.8774	1.2002	0.886	0.9856	1.1243	1.2668	0.8551	0.1447
69	genotoxic, aerial	seedling, green parts	not applicable	not applicable	511	genotoxic	0.5 h	Genotoxic stress (bleomycin 1,5g/ml plus mitomycin C 22g/ml final concentration, both dissolved in water). To add the genotoxins the raft was lifted out. A magnetic stir bar was used to mix the media and the added genotoxins. Then the raft was put back in the box. The boxes were put back to the climate camber.		0.9236	0.6754	1.0653	0.7078	0.6951	0.7982	0.4219	1.146	0.734		1.1711	0.9271	1.1903	0.6538	0.874	0.7019	0.6957		0.8468	0.7352	0.7333	0.9977	0.6996	0.7781	0.7279	0.7488	0.8322	0.1836
70	genotoxic, aerial	seedling, green parts	not applicable	not applicable	521	genotoxic	1 h	Genotoxic stress (bleomycin 1,5g/ml plus mitomycin C 22g/ml final concentration, both dissolved in water). To add the genotoxins the raft was lifted out. A magnetic stir bar was used to mix the media and the added genotoxins. Then the raft was put back in the box. The boxes were put back to the climate camber.		0.9159	0.7077	1.0606	0.6455	0.9027	0.7263	0.5733	1.1845	0.8328		1.1271	1.0486	1.0476	0.7794	0.8713	0.8258	0.6829		0.9946	0.8929	1.0521	0.9664	0.7436	1.0033	0.9338	0.8683	1.0927	0.2196
71	genotoxic, aerial	seedling, green parts	not applicable	not applicable	531	genotoxic	3 h	Genotoxic stress (bleomycin 1,5g/ml plus mitomycin C 22g/ml final concentration, both dissolved in water). To add the genotoxins the raft was lifted out. A magnetic stir bar was used to mix the media and the added genotoxins. Then the raft was put back in the box. The boxes were put back to the climate camber.		1.1449	0.8428	1.1627	0.7861	0.8141	0.7724	0.6848	1.4914	0.8286		0.9783	1.499	1.0896	0.91	0.9017	0.6585	0.7517		0.637	1.0695	0.9988	0.9456	0.8624	1.0068	0.832	0.825	0.913	0.1368
72	genotoxic, aerial	seedling, green parts	not applicable	not applicable	541	genotoxic	6 h	Genotoxic stress (bleomycin 1,5g/ml plus mitomycin C 22g/ml final concentration, both dissolved in water). To add the genotoxins the raft was lifted out. A magnetic stir bar was used to mix the media and the added genotoxins. Then the raft was put back in the box. The boxes were put back to the climate camber.		1.1111	0.7966	1.1613	0.7545	1.0028	0.7632	0.8405	1.433	0.7905		0.9248	1.9715	1.0126	0.9906	0.7812	0.6032	0.6439		0.7407	0.7741	0.9658	0.9392	1.0462	0.9047	0.7042	0.766	0.8197	0.1702
73	genotoxic, aerial	seedling, green parts	not applicable	not applicable	551	genotoxic	12 h	Genotoxic stress (bleomycin 1,5g/ml plus mitomycin C 22g/ml final concentration, both dissolved in water). To add the genotoxins the raft was lifted out. A magnetic stir bar was used to mix the media and the added genotoxins. Then the raft was put back in the box. The boxes were put back to the climate camber.		1.0618	0.8318	0.9615	0.8211	1.0828	0.7893	0.8044	1.1176	0.7879		0.8321	1.9272	0.9485	0.892	0.9262	0.723	0.711		0.7513	0.8617	0.8818	0.8312	0.8633	0.8723	0.8532	0.7265	0.9099	0.1648
74	genotoxic, aerial	seedling, green parts	not applicable	not applicable	561	genotoxic	24 h	Genotoxic stress (bleomycin 1,5g/ml plus mitomycin C 22g/ml final concentration, both dissolved in water). To add the genotoxins the raft was lifted out. A magnetic stir bar was used to mix the media and the added genotoxins. Then the raft was put back in the box. The boxes were put back to the climate camber.		0.8852	0.6789	0.8286	0.8532	0.8195	0.9487	0.4365	0.9665	0.6868		0.931	0.7056	1.058	0.5125	0.9264	0.769	0.8069		0.6874	0.8896	0.9164	0.9471	0.7446	0.9495	0.8	0.7845	0.9765	0.2381
75	genotoxic, root	root	not applicable	not applicable	512	genotoxic	0.5 h	Genotoxic stress (bleomycin 1,5g/ml plus mitomycin C 22g/ml final concentration, both dissolved in water). To add the genotoxins the raft was lifted out. A magnetic stir bar was used to mix the media and the added genotoxins. Then the raft was put back in the box. The boxes were put back to the climate camber.		0.8869	1.1175	0.8782	1.1655	0.971	1.1742	1.1364	0.8873	0.9603		1.0335	0.911	0.6798	1.3585	0.8712	1.1249	1.1742		1.0253	0.7029	0.8144	1.1057	0.9382	0.9198	0.8964	1.3343	0.8924	0.3806
76	genotoxic, root	root	not applicable	not applicable	522	genotoxic	1 h	Genotoxic stress (bleomycin 1,5g/ml plus mitomycin C 22g/ml final concentration, both dissolved in water). To add the genotoxins the raft was lifted out. A magnetic stir bar was used to mix the media and the added genotoxins. Then the raft was put back in the box. The boxes were put back to the climate camber.		0.9549	1.1396	0.9405	1.1393	0.9676	1.2307	1.1256	0.8494	0.8903		1.0113	0.8172	0.6987	1.4516	0.8467	1.1242	1.0905		1.01	0.7369	0.7858	1.1608	0.8491	0.882	0.8998	1.3504	0.8635	0.2718
77	genotoxic, root	root	not applicable	not applicable	532	genotoxic	3 h	Genotoxic stress (bleomycin 1,5g/ml plus mitomycin C 22g/ml final concentration, both dissolved in water). To add the genotoxins the raft was lifted out. A magnetic stir bar was used to mix the media and the added genotoxins. Then the raft was put back in the box. The boxes were put back to the climate camber.		0.8615	1.0178	0.9335	1.2271	0.9275	1.1231	1.1115	0.7915	0.8089		0.8558	1.0916	0.786	1.427	0.7835	1.0382	1.0008		0.9828	0.7099	0.7272	1.1124	1.0379	0.7749	0.8876	1.3187	0.8711	0.2085
78	genotoxic, root	root	not applicable	not applicable	542	genotoxic	6 h	Genotoxic stress (bleomycin 1,5g/ml plus mitomycin C 22g/ml final concentration, both dissolved in water). To add the genotoxins the raft was lifted out. A magnetic stir bar was used to mix the media and the added genotoxins. Then the raft was put back in the box. The boxes were put back to the climate camber.		0.97	1.1657	0.8996	1.3206	1.1014	1.2772	1.135	0.8238	0.8783		0.9649	1.1068	0.7158	1.355	0.93	1.1364	1.1676		1.2129	0.6844	0.8918	1.0683	0.9505	0.996	0.7776	2.1669	0.8877	0.3479
79	genotoxic, root	root	not applicable	not applicable	552	genotoxic	12 h	Genotoxic stress (bleomycin 1,5g/ml plus mitomycin C 22g/ml final concentration, both dissolved in water). To add the genotoxins the raft was lifted out. A magnetic stir bar was used to mix the media and the added genotoxins. Then the raft was put back in the box. The boxes were put back to the climate camber.		0.9176	0.9869	0.8266	0.9842	1.1249	1.3177	1.1394	0.7892	0.938		1.2063	1.0334	0.6902	1.1201	0.8953	1.1201	1.1555		1.2616	0.7055	1.2237	1.0895	0.89	0.9164	0.9294	1.8368	0.9413	0.3443
80	genotoxic, root	root	not applicable	not applicable	562	genotoxic	24 h	Genotoxic stress (bleomycin 1,5g/ml plus mitomycin C 22g/ml final concentration, both dissolved in water). To add the genotoxins the raft was lifted out. A magnetic stir bar was used to mix the media and the added genotoxins. Then the raft was put back in the box. The boxes were put back to the climate camber.		0.8044	0.8487	0.7333	1.3862	0.7899	1.4966	1.0233	0.8729	0.7721		1.1927	0.9868	0.7415	1.0731	0.9064	0.9915	1.0827		1.181	0.5685	1.1972	0.936	1.1667	0.8603	0.9088	1.3472	1.0149	0.3544
81	oxidative, aerial	seedling, green parts	not applicable	not applicable	611	oxidative	0.5 h	Oxidative stress (10 M Methyl viologen): Methyl viologen was added to a final concentration of 10 M in the media. To add the chemical the raft was lifted out. A magnetic stir bar and a stirrer were used to mix the media and the added methyl viologen. Then the raft was put back in the box. The boxes were put back to the climate chamber.		1.0307	0.7387	0.9651	0.5923	0.7817	0.7798	0.558	1.163	0.7975		1.3916	0.6944	1.0013	0.5441	1.0069	0.8282	0.9163		0.7503	0.8852	1.0087	1.0916	0.5586	1.0133	0.8816	0.7849	0.988	0.1966
82	oxidative, aerial	seedling, green parts	not applicable	not applicable	621	oxidative	1 h	Oxidative stress (10 M Methyl viologen): Methyl viologen was added to a final concentration of 10 M in the media. To add the chemical the raft was lifted out. A magnetic stir bar and a stirrer were used to mix the media and the added methyl viologen. Then the raft was put back in the box. The boxes were put back to the climate chamber.		1.0197	0.7871	1.0793	0.6437	0.8398	0.8896	0.6275	1.2337	0.9272		1.1092	0.7738	1.0559	0.6129	1.0024	0.9867	0.9094		0.8913	1.0949	1.2364	0.9538	0.7763	1.006	1.0377	0.8124	1.2402	0.2193
83	oxidative, aerial	seedling, green parts	not applicable	not applicable	631	oxidative	3 h	Oxidative stress (10 M Methyl viologen): Methyl viologen was added to a final concentration of 10 M in the media. To add the chemical the raft was lifted out. A magnetic stir bar and a stirrer were used to mix the media and the added methyl viologen. Then the raft was put back in the box. The boxes were put back to the climate chamber.		1.118	0.6465	1.0381	0.7475	1.0216	0.7026	0.6378	1.3959	0.8516		0.9483	1.4298	1.3336	0.954	0.8701	0.6416	0.6693		0.7471	0.7468	0.9682	0.9326	0.774	1.0167	0.6869	0.7992	0.8166	0.1521
84	oxidative, aerial	seedling, green parts	not applicable	not applicable	641	oxidative	6 h	Oxidative stress (10 M Methyl viologen): Methyl viologen was added to a final concentration of 10 M in the media. To add the chemical the raft was lifted out. A magnetic stir bar and a stirrer were used to mix the media and the added methyl viologen. Then the raft was put back in the box. The boxes were put back to the climate chamber.		1.1565	0.7687	1.0402	0.7621	0.9394	0.6905	0.8034	1.3642	0.9379		0.9146	1.8182	1.0506	1.0127	0.7594	0.6454	0.6758		0.7146	0.898	0.9533	0.8342	0.9806	0.8758	0.6819	0.766	0.7548	0.1462
85	oxidative, aerial	seedling, green parts	not applicable	not applicable	651	oxidative	12 h	Oxidative stress (10 M Methyl viologen): Methyl viologen was added to a final concentration of 10 M in the media. To add the chemical the raft was lifted out. A magnetic stir bar and a stirrer were used to mix the media and the added methyl viologen. Then the raft was put back in the box. The boxes were put back to the climate chamber.		1.253	0.7497	0.9146	0.6502	1.0706	0.6834	0.7557	1.0854	0.8038		0.7007	1.6908	1.0603	0.8683	0.8587	0.7406	0.662		0.6992	0.8936	0.9256	0.9131	0.8023	0.9834	0.8918	0.7146	0.8014	0.4037
86	oxidative, aerial	seedling, green parts	not applicable	not applicable	661	oxidative	24 h	Oxidative stress (10 M Methyl viologen): Methyl viologen was added to a final concentration of 10 M in the media. To add the chemical the raft was lifted out. A magnetic stir bar and a stirrer were used to mix the media and the added methyl viologen. Then the raft was put back in the box. The boxes were put back to the climate chamber.		0.8858	0.7652	0.8269	0.7267	1.0171	0.6378	0.4033	0.8987	0.8222		0.7151	0.9963	0.9626	0.6045	0.7475	0.7741	0.6892		0.7956	1.0218	0.9155	0.806	0.6648	0.9147	0.8125	0.7302	0.8947	0.4408
87	oxidative, root	root	not applicable	not applicable	612	oxidative	0.5 h	Oxidative stress (10 M Methyl viologen): Methyl viologen was added to a final concentration of 10 M in the media. To add the chemical the raft was lifted out. A magnetic stir bar and a stirrer were used to mix the media and the added methyl viologen. Then the raft was put back in the box. The boxes were put back to the climate chamber.		0.9386	1.2828	0.924	1.0757	1.2202	1.2307	1.0168	0.8033	0.9922		0.9412	1.0289	0.7215	1.2254	0.8378	1.3109	1.186		1.0922	0.8958	1.0897	1.0274	0.883	1.0803	1.0067	1.2411	0.8922	0.22
88	oxidative, root	root	not applicable	not applicable	622	oxidative	1 h	Oxidative stress (10 M Methyl viologen): Methyl viologen was added to a final concentration of 10 M in the media. To add the chemical the raft was lifted out. A magnetic stir bar and a stirrer were used to mix the media and the added methyl viologen. Then the raft was put back in the box. The boxes were put back to the climate chamber.		0.881	1.1781	0.962	1.0584	0.9097	1.2708	1.1621	0.9185	0.9655		0.9366	0.8436	0.7161	1.2283	0.9587	1.2755	1.1482		1.0781	0.8881	1.0235	1.1764	0.8598	0.9959	0.9584	1.5964	0.9811	0.1862
89	oxidative, root	root	not applicable	not applicable	632	oxidative	3 h	Oxidative stress (10 M Methyl viologen): Methyl viologen was added to a final concentration of 10 M in the media. To add the chemical the raft was lifted out. A magnetic stir bar and a stirrer were used to mix the media and the added methyl viologen. Then the raft was put back in the box. The boxes were put back to the climate chamber.		0.9383	1.1852	0.9927	1.3597	1.0518	1.2717	1.2571	0.7186	0.8602		0.9848	1.3065	0.8399	1.7536	0.9636	1.1197	1.2564		1.2195	0.8026	1.1462	1.1114	1.0515	1.0036	0.7537	1.2262	0.9717	0.2356
90	oxidative, root	root	not applicable	not applicable	642	oxidative	6 h	Oxidative stress (10 M Methyl viologen): Methyl viologen was added to a final concentration of 10 M in the media. To add the chemical the raft was lifted out. A magnetic stir bar and a stirrer were used to mix the media and the added methyl viologen. Then the raft was put back in the box. The boxes were put back to the climate chamber.		0.9827	1.0456	0.8971	1.3587	0.9642	1.2393	1.1895	0.7677	0.8559		0.9944	1.2983	0.6797	1.5574	1.0819	1.1417	1.2979		1.2346	0.8368	1.0073	1.3239	1.2857	0.8754	0.7837	1.2908	0.9183	0.1952
91	oxidative, root	root	not applicable	not applicable	652	oxidative	12 h	Oxidative stress (10 M Methyl viologen): Methyl viologen was added to a final concentration of 10 M in the media. To add the chemical the raft was lifted out. A magnetic stir bar and a stirrer were used to mix the media and the added methyl viologen. Then the raft was put back in the box. The boxes were put back to the climate chamber.		1.1699	1.214	1.0298	1.1208	1.1784	1.1204	1.3481	0.8304	0.8966		1.0655	1.118	0.7284	1.2264	1.0573	1.2911	1.3146		1.1357	1.0084	1.1444	1.3923	0.8324	1.082	0.9677	0.8561	1.0324	0.2355
92	oxidative, root	root	not applicable	not applicable	662	oxidative	24 h	Oxidative stress (10 M Methyl viologen): Methyl viologen was added to a final concentration of 10 M in the media. To add the chemical the raft was lifted out. A magnetic stir bar and a stirrer were used to mix the media and the added methyl viologen. Then the raft was put back in the box. The boxes were put back to the climate chamber.		0.9148	0.9986	0.9881	1.2794	1.1437	1.2511	1.1029	0.6576	0.9514		0.9702	1.2563	0.7963	1.4949	0.9849	1.2023	1.153		1.4122	0.7816	0.9735	1.1953	1.1788	0.941	0.8258	1.3997	0.9436	0.2569
93	UV-B, aerial	seedling, green parts	not applicable	not applicable	771	UV-B	0.25 h	UV-B stress: The plants were stressed by 0,25 h UV-B light field consisting of six Philips TL 40W/12 UV fluorescent tubes (_max. 310 nm, half-bandwidth 40 nm, fluence rate 7 W/m2) filtered through 3 mm transmission cutoff filters of the WG series ((WG295, WG305, and WG327; Schott,Mainz, Germany). Harvested 0,25 h after start of experiment.		0.873	0.7432	0.8442	0.625	0.6899	0.9622	0.6019	1.0719	0.6801		0.9415	0.521	1.0949	0.4179	1.0589	0.857	0.8397		0.6655	0.8126	0.9622	0.8197	0.4843	0.9483	0.6359	0.7403	0.9372	1.0546
94	UV-B, aerial	seedling, green parts	not applicable	not applicable	711	UV-B	0.5 h	UV-B stress: The plants were stressed by 0,25 h UV-B light field consisting of six Philips TL 40W/12 UV fluorescent tubes (_max. 310 nm, half-bandwidth 40 nm, fluence rate 7 W/m2) filtered through 3 mm transmission cutoff filters of the WG series ((WG295, WG305, and WG327; Schott,Mainz, Germany). Harvested 0,5 h after start of experiment.		0.758	0.6333	0.8448	0.6009	0.6502	0.8087	0.4592	0.9492	0.7861		0.8974	0.6728	0.9397	0.4185	1.0798	0.7998	0.9099		0.6317	0.8543	0.9496	0.7508	0.4958	0.7717	0.8373	0.7223	0.8298	0.3972
95	UV-B, aerial	seedling, green parts	not applicable	not applicable	721	UV-B	1 h	UV-B stress: The plants were stressed by 0,25 h UV-B light field consisting of six Philips TL 40W/12 UV fluorescent tubes (_max. 310 nm, half-bandwidth 40 nm, fluence rate 7 W/m2) filtered through 3 mm transmission cutoff filters of the WG series ((WG295, WG305, and WG327; Schott,Mainz, Germany). Harvested 1 h after start of experiment.		0.8513	0.6942	0.7876	0.5768	0.7003	0.7584	0.5919	0.9481	0.6875		1.1395	0.7484	1.2341	0.5901	0.6974	0.765	0.5854		0.584	0.9069	0.8434	0.7044	0.4301	0.9406	0.845	0.794	0.9916	0.7948
96	UV-B, aerial	seedling, green parts	not applicable	not applicable	731	UV-B	3 h	UV-B stress: The plants were stressed by 0,25 h UV-B light field consisting of six Philips TL 40W/12 UV fluorescent tubes (_max. 310 nm, half-bandwidth 40 nm, fluence rate 7 W/m2) filtered through 3 mm transmission cutoff filters of the WG series ((WG295, WG305, and WG327; Schott,Mainz, Germany). Harvested 3 h after start of experiment.		1.0662	0.7391	0.977	0.551	0.9896	0.9279	0.8654	0.8566	0.9		1.0044	2.6923	1.0363	0.7901	0.7664	0.828	0.5836		0.9486	1.2605	1.3091	0.8018	0.865	0.7997	0.9494	0.6851	1.2254	0.8806
97	UV-B, aerial	seedling, green parts	not applicable	not applicable	741	UV-B	6 h	UV-B stress: The plants were stressed by 0,25 h UV-B light field consisting of six Philips TL 40W/12 UV fluorescent tubes (_max. 310 nm, half-bandwidth 40 nm, fluence rate 7 W/m2) filtered through 3 mm transmission cutoff filters of the WG series ((WG295, WG305, and WG327; Schott,Mainz, Germany). Harvested 6 h after start of experiment.		0.9726	0.9573	1.3185	0.6481	1.2435	1.1265	1.3733	1.0034	0.9001		0.9267	1.8987	0.9109	0.7914	0.783	0.8531	0.9242		0.867	1.2909	1.2931	0.8103	1.472	1.0479	0.9768	0.7143	1.1843	0.418
98	UV-B, aerial	seedling, green parts	not applicable	not applicable	751	UV-B	12 h	UV-B stress: The plants were stressed by 0,25 h UV-B light field consisting of six Philips TL 40W/12 UV fluorescent tubes (_max. 310 nm, half-bandwidth 40 nm, fluence rate 7 W/m2) filtered through 3 mm transmission cutoff filters of the WG series ((WG295, WG305, and WG327; Schott,Mainz, Germany). Harvested 12 h after start of experiment.		1.1792	1.0255	1.1825	0.5045	1.1262	0.9275	1.0137	1.4234	0.9878		0.9417	0.943	0.9435	0.7341	1.2143	1.0106	1.3157		0.6793	1.0241	0.9264	1.097	0.8337	1.2248	0.857	0.675	0.929	0.1933
99	UV-B, aerial	seedling, green parts	not applicable	not applicable	761	UV-B	24 h	UV-B stress: The plants were stressed by 0,25 h UV-B light field consisting of six Philips TL 40W/12 UV fluorescent tubes (_max. 310 nm, half-bandwidth 40 nm, fluence rate 7 W/m2) filtered through 3 mm transmission cutoff filters of the WG series ((WG295, WG305, and WG327; Schott,Mainz, Germany). Harvested 24 h after start of experiment.		0.9934	0.7325	0.931	0.6378	0.7159	0.8941	0.6242	1.0487	0.8002		0.9629	0.6294	1.0804	0.5231	1.2018	0.832	0.9974		0.7763	0.9905	1.1949	0.9598	0.6155	1.1342	0.7082	0.7522	1.0453	0.1614
100	UV-B, root	root	not applicable	not applicable	772	UV-B	0.25 h	UV-B stress: The plants were stressed by 0,25 h UV-B light field consisting of six Philips TL 40W/12 UV fluorescent tubes (_max. 310 nm, half-bandwidth 40 nm, fluence rate 7 W/m2) filtered through 3 mm transmission cutoff filters of the WG series ((WG295, WG305, and WG327; Schott,Mainz, Germany). Harvested 0,25 h after start of experiment.		0.7657	0.9589	0.7881	1.1299	0.7771	1.2288	1.2883	0.7662	0.8192		0.9356	0.8375	0.7339	1.3516	0.805	1.1885	1.2893		1.0309	0.6607	0.9291	0.9169	0.839	0.9579	0.892	1.0482	0.99	0.3027
101	UV-B, root	root	not applicable	not applicable	712	UV-B	0.5 h	UV-B stress: The plants were stressed by 0,25 h UV-B light field consisting of six Philips TL 40W/12 UV fluorescent tubes (_max. 310 nm, half-bandwidth 40 nm, fluence rate 7 W/m2) filtered through 3 mm transmission cutoff filters of the WG series ((WG295, WG305, and WG327; Schott,Mainz, Germany). Harvested 0,5 h after start of experiment.		0.7716	0.8744	0.7876	0.9611	0.7353	1.2115	1.0471	0.8081	0.8856		0.9063	0.728	0.7708	1.1278	0.8886	1.1752	1.0622		1.021	0.7245	0.9849	0.9175	0.842	0.8756	0.9829	0.9248	0.8786	0.3726
102	UV-B, root	root	not applicable	not applicable	722	UV-B	1 h	UV-B stress: The plants were stressed by 0,25 h UV-B light field consisting of six Philips TL 40W/12 UV fluorescent tubes (_max. 310 nm, half-bandwidth 40 nm, fluence rate 7 W/m2) filtered through 3 mm transmission cutoff filters of the WG series ((WG295, WG305, and WG327; Schott,Mainz, Germany). Harvested 1 h after start of experiment.		0.8395	1.059	0.881	0.9247	0.8238	1.225	1.1035	0.9024	0.9605		0.989	0.8192	0.7445	1.4012	0.8521	1.2016	1.1		0.9654	0.9298	0.8643	1.0719	0.9327	0.8696	1.0135	1.3309	0.9861	0.3133
103	UV-B, root	root	not applicable	not applicable	732	UV-B	3 h	UV-B stress: The plants were stressed by 0,25 h UV-B light field consisting of six Philips TL 40W/12 UV fluorescent tubes (_max. 310 nm, half-bandwidth 40 nm, fluence rate 7 W/m2) filtered through 3 mm transmission cutoff filters of the WG series ((WG295, WG305, and WG327; Schott,Mainz, Germany). Harvested 3 h after start of experiment.		1.1218	1.2793	1.0152	1.2229	1.0652	1.3527	1.3542	0.8627	1.1433		1.1348	1.2468	0.6929	1.5943	0.7966	1.0747	1.0875		1.1979	0.9693	1.112	1.465	0.9051	0.9217	0.9086	1.301	1.0348	0.2774
104	UV-B, root	root	not applicable	not applicable	742	UV-B	6 h	UV-B stress: The plants were stressed by 0,25 h UV-B light field consisting of six Philips TL 40W/12 UV fluorescent tubes (_max. 310 nm, half-bandwidth 40 nm, fluence rate 7 W/m2) filtered through 3 mm transmission cutoff filters of the WG series ((WG295, WG305, and WG327; Schott,Mainz, Germany). Harvested 6 h after start of experiment.		0.9263	0.9898	1.0655	1.2507	0.8555	1.4781	1.2254	0.8083	0.8017		1.2263	1.1037	0.7044	1.8248	1.0471	1.0177	1.2192		1.0963	0.751	0.9099	1.3276	1.3269	0.8201	0.7489	0.9233	0.9096	0.3108
105	UV-B, root	root	not applicable	not applicable	752	UV-B	12 h	UV-B stress: The plants were stressed by 0,25 h UV-B light field consisting of six Philips TL 40W/12 UV fluorescent tubes (_max. 310 nm, half-bandwidth 40 nm, fluence rate 7 W/m2) filtered through 3 mm transmission cutoff filters of the WG series ((WG295, WG305, and WG327; Schott,Mainz, Germany). Harvested 12 h after start of experiment.		1.1855	1.2248	1.1179	0.9691	1.0403	1.4394	1.2771	0.8796	1.1353		1.1413	1.0412	0.7218	1.5063	1.0843	1.2689	1.3686		1.1226	0.984	0.9873	1.4976	1.142	0.8956	1.0198	0.9571	1.0763	0.2295
106	UV-B, root	root	not applicable	not applicable	762	UV-B	24 h	UV-B stress: The plants were stressed by 0,25 h UV-B light field consisting of six Philips TL 40W/12 UV fluorescent tubes (_max. 310 nm, half-bandwidth 40 nm, fluence rate 7 W/m2) filtered through 3 mm transmission cutoff filters of the WG series ((WG295, WG305, and WG327; Schott,Mainz, Germany). Harvested 24 h after start of experiment.		0.827	0.8745	0.7375	1.4349	0.8318	1.4288	1.1309	0.6006	0.799		1.0394	1.0928	0.8888	1.4839	0.9373	1.1626	1.1596		1.1534	0.6198	1.1342	1.0079	1.0842	0.9292	0.7233	0.8639	0.9572	0.1623
107	wounding, aerial	seedling, green parts	not applicable	not applicable	871	wounding	0.25 h	Wound stress: The plants were wounded by punctuation of the leaves with a custom made pin-tool consisting of 16 needles (~2 needles/1 cm2). Three times of consecutive application pierced on average three to four distinct wholes per leaf. Harvested 0,25 h after start of experiment		0.95	0.6996	0.9605	0.5246	0.7426	0.8318	0.4462	0.9278	0.7926		1.6652	0.5257	1.1078	0.4488	0.9797	0.7106	0.7346		0.7126	0.8142	0.921	0.8741	0.497	0.8655	0.8534	0.7756	0.8542	3.2756
108	wounding, aerial	seedling, green parts	not applicable	not applicable	811	wounding	0.5 h	Wound stress: The plants were wounded by punctuation of the leaves with a custom made pin-tool consisting of 16 needles (~2 needles/1 cm2). Three times of consecutive application pierced on average three to four distinct wholes per leaf. Harvested 0,5 h after start of experiment		0.7506	0.6848	0.859	0.5115	0.697	0.8467	0.6347	0.9631	0.7033		3.0894	0.675	1.124	0.4903	0.9747	0.7016	0.8909		0.6221	0.6577	0.7991	0.8522	0.4587	0.935	0.773	0.752	0.739	2.8352
109	wounding, aerial	seedling, green parts	not applicable	not applicable	821	wounding	1 h	Wound stress: The plants were wounded by punctuation of the leaves with a custom made pin-tool consisting of 16 needles (~2 needles/1 cm2). Three times of consecutive application pierced on average three to four distinct wholes per leaf. Harvested 1 h after start of experiment		0.6902	0.6398	0.745	0.6185	0.6665	1.0107	0.6894	0.7291	0.6902		2.9794	0.767	1.1707	0.5544	0.8498	0.713	0.737		0.7743	0.8488	1.0437	0.7187	0.4083	0.9248	0.7899	0.7552	1.0701	1.2604
110	wounding, aerial	seedling, green parts	not applicable	not applicable	831	wounding	3 h	Wound stress: The plants were wounded by punctuation of the leaves with a custom made pin-tool consisting of 16 needles (~2 needles/1 cm2). Three times of consecutive application pierced on average three to four distinct wholes per leaf. Harvested 3 h after start of experiment		0.799	0.7098	0.9402	0.7466	0.8096	0.6547	0.8408	1.2153	0.7508		0.9326	0.9363	1.0286	0.7694	0.9293	0.656	0.9718		0.5983	0.9075	0.9062	0.6607	0.7884	0.9782	0.6377	0.7338	0.6793	0.1435
111	wounding, aerial	seedling, green parts	not applicable	not applicable	841	wounding	6 h	Wound stress: The plants were wounded by punctuation of the leaves with a custom made pin-tool consisting of 16 needles (~2 needles/1 cm2). Three times of consecutive application pierced on average three to four distinct wholes per leaf. Harvested 6 h after start of experiment		1.2445	0.8612	0.8837	0.5204	0.7487	0.6727	1.0395	1.6056	0.8784		0.8785	1.3528	1.0257	0.7713	0.8546	0.6039	0.9177		0.6671	0.9288	1.0741	0.8987	0.9296	0.8392	0.7166	0.7551	0.7044	0.2229
112	wounding, aerial	seedling, green parts	not applicable	not applicable	851	wounding	12 h	Wound stress: The plants were wounded by punctuation of the leaves with a custom made pin-tool consisting of 16 needles (~2 needles/1 cm2). Three times of consecutive application pierced on average three to four distinct wholes per leaf. Harvested 12 h after start of experiment		1.1025	0.6573	0.7866	0.5611	0.7652	0.7142	0.9336	1.0925	0.7796		0.7696	1.1622	1.0153	0.6943	0.9938	0.7189	0.9358		0.622	0.891	0.8779	0.7839	0.6351	0.8284	0.7642	0.7518	0.8698	0.1311
113	wounding, aerial	seedling, green parts	not applicable	not applicable	861	wounding	24 h	Wound stress: The plants were wounded by punctuation of the leaves with a custom made pin-tool consisting of 16 needles (~2 needles/1 cm2). Three times of consecutive application pierced on average three to four distinct wholes per leaf. Harvested 24 h after start of experiment		0.9203	0.4682	0.8908	0.6612	0.5684	0.9633	0.5143	1.0713	0.8865		1.1641	0.5782	1.2627	0.5574	1.0086	0.7083	0.8217		0.5682	1.0263	0.9386	0.8809	0.589	0.7038	0.7571	0.846	0.9138	0.2096
114	wounding, root	root	not applicable	not applicable	872	wounding	0.25 h	Wound stress: The plants were wounded by punctuation of the leaves with a custom made pin-tool consisting of 16 needles (~2 needles/1 cm2). Three times of consecutive application pierced on average three to four distinct wholes per leaf. Harvested 0,25 h after start of experiment		0.8994	0.9702	0.8537	1.2556	0.8819	1.2125	1.0171	0.7621	0.8288		0.8323	1.1014	0.7127	1.6017	0.7769	1.0375	1.0549		0.9941	0.7131	0.8521	1.0687	1.0785	0.7763	0.9131	0.8546	0.9318	0.2604
115	wounding, root	root	not applicable	not applicable	812	wounding	0.5 h	Wound stress: The plants were wounded by punctuation of the leaves with a custom made pin-tool consisting of 16 needles (~2 needles/1 cm2). Three times of consecutive application pierced on average three to four distinct wholes per leaf. Harvested 0,5 h after start of experiment		0.7874	1.0167	0.8856	1.2188	0.7225	1.1681	1.1168	0.8038	0.8639		0.9407	0.7739	0.7688	1.3888	0.8911	1.1906	1.2218		0.8529	0.5989	0.7055	1.0279	0.8152	0.8432	0.8286	1.1213	0.8314	0.249
116	wounding, root	root	not applicable	not applicable	822	wounding	1 h	Wound stress: The plants were wounded by punctuation of the leaves with a custom made pin-tool consisting of 16 needles (~2 needles/1 cm2). Three times of consecutive application pierced on average three to four distinct wholes per leaf. Harvested 1 h after start of experiment		0.9559	1.0504	0.8184	1.2173	0.8133	1.308	1.1867	0.8446	0.8705		0.9546	0.7624	0.7772	1.3233	0.8285	1.1896	1.1869		0.8713	0.7164	0.7852	0.9916	0.8042	0.9097	0.9318	1.1923	0.9254	0.2264
117	wounding, root	root	not applicable	not applicable	832	wounding	3 h	Wound stress: The plants were wounded by punctuation of the leaves with a custom made pin-tool consisting of 16 needles (~2 needles/1 cm2). Three times of consecutive application pierced on average three to four distinct wholes per leaf. Harvested 3 h after start of experiment		0.9138	1.1145	0.8868	1.3639	0.7284	1.3745	1.2454	0.8684	0.7996		0.9354	0.9255	0.7207	1.732	0.9232	1.1658	1.2799		1.0106	0.6181	0.6893	1.1949	1.1147	0.9388	0.8161	1.0257	0.9427	0.2099
118	wounding, root	root	not applicable	not applicable	842	wounding	6 h	Wound stress: The plants were wounded by punctuation of the leaves with a custom made pin-tool consisting of 16 needles (~2 needles/1 cm2). Three times of consecutive application pierced on average three to four distinct wholes per leaf. Harvested 6 h after start of experiment		0.9328	0.928	0.928	1.4201	0.8528	1.2314	1.0984	0.7973	0.7425		0.9286	1.22	0.7593	1.7508	0.903	1.0057	1.1261		1.1454	0.6204	0.7942	1.1368	1.3427	0.8385	0.7358	1.0675	0.9348	0.1833
119	wounding, root	root	not applicable	not applicable	852	wounding	12 h	Wound stress: The plants were wounded by punctuation of the leaves with a custom made pin-tool consisting of 16 needles (~2 needles/1 cm2). Three times of consecutive application pierced on average three to four distinct wholes per leaf. Harvested 12 h after start of experiment		1.0217	1.0947	0.8621	1.3533	1.2342	1.1917	1.11	0.7941	0.9315		0.8188	1.3453	0.7428	1.6219	0.9566	1.0592	1.0999		1.3085	0.9314	0.9574	1.0372	1.2037	0.845	0.9944	0.9918	0.9337	0.4627
120	wounding, root	root	not applicable	not applicable	862	wounding	24 h	Wound stress: The plants were wounded by punctuation of the leaves with a custom made pin-tool consisting of 16 needles (~2 needles/1 cm2). Three times of consecutive application pierced on average three to four distinct wholes per leaf. Harvested 24 h after start of experiment		0.8194	0.9733	0.824	1.0831	0.7967	1.2241	1.0389	0.7504	0.7836		0.9383	1.0032	0.7775	1.2464	0.9294	1.0412	1.163		1.0361	0.7678	0.9621	0.9346	1.0392	0.8169	0.8362	0.9954	0.973	0.3566
121	heat, aerial	seedling, green parts	not applicable	not applicable	971	heat	0.25 h	0.25h of 38C heat stress in an incubator		0.7545	0.5918	0.8979	0.6887	0.7417	0.9397	0.489	1.4136	0.8629		0.9944	0.4375	1.1889	0.5718	1.3175	0.8878	0.8807		0.5504	0.59	0.7272	0.8753	0.7022	1.1022	0.7339	0.7995	0.6792	0.1323
122	heat, aerial	seedling, green parts	not applicable	not applicable	911	heat	0.5 h	0.5h of 38C heat stress in an incubator		0.8371	0.5934	1.0001	0.6961	0.8791	0.7891	0.5248	1.1835	0.7208		0.9104	0.7396	1.0783	0.6607	1.1136	0.7956	0.9185		0.7445	0.7658	0.6502	1.0135	0.6937	1.1471	0.913	0.7809	0.7366	0.095
123	heat, aerial	seedling, green parts	not applicable	not applicable	921	heat	1 h	1.0h of 38C heat stress in an incubator		0.9069	0.6825	0.9548	0.6395	1.1328	0.6194	0.4908	1.1382	0.6163		0.8499	0.5667	1.3347	0.4473	1.2857	0.631	1.1346		0.5866	0.7467	0.8656	0.9385	0.7904	1.331	0.8919	0.8371	0.485	0.2869
124	heat, aerial	seedling, green parts	not applicable	not applicable	931	heat	3 h	3.0h of 38C heat stress in an incubator		1.0058	0.9875	0.9783	0.4258	0.9664	0.4125	0.7543	0.6246	0.6864		0.6435	0.7657	1.2155	0.6885	1.5944	0.5809	1.1867		0.8161	1.828	1.339	0.6105	1.0783	2.1642	0.6217	0.8112	0.4546	1.7956
125	heat, aerial	seedling, green parts	not applicable	not applicable	981	heat	4 (3hr + 1hr recovery) h	3.0h of 38C heat stress in an incubator followed by 1.0h recovery at 25C		1.1775	1.5102	1.3097	0.5441	1.6	1.113	0.987	1.7355	1.1353		0.7562	1.2964	1.0559	1.1899	1.3005	0.7576	0.9376		0.8132	1.325	1.0835	0.5256	1.8291	1.5334	0.5991	0.7811	0.5767	0.2929
126	heat, aerial	seedling, green parts	not applicable	not applicable	941	heat	6 (3hr + 1hr recovery) h	3.0h of 38C heat stress in an incubator followed by 3.0h recovery at 25C		1.3103	1.1447	1.0865	0.6968	1.0548	0.8007	0.8037	1.451	0.9147		0.8344	1.3954	0.9624	0.9139	0.8519	0.6344	0.7857		0.6643	1.1742	0.8428	0.6476	0.8192	1.0768	0.6863	0.7934	0.6865	0.0576
127	heat, aerial	seedling, green parts	not applicable	not applicable	951	heat	12 (3hr + 9hr recovery) h	3.0h of 38C heat stress in an incubator followed by 9.0h recovery at 25C		1.0936	0.6957	0.9077	0.6829	0.7736	0.7926	1.0087	1.4255	0.806		0.9578	1.1156	0.9637	0.807	1.1757	0.78	1.053		0.547	0.9124	0.82	0.9001	0.6637	1.0337	0.7117	0.673	0.8169	0.1203
128	heat, aerial	seedling, green parts	not applicable	not applicable	961	heat	24 (3hr + 21hr recovery) h	3.0h of 38C heat stress in an incubator followed by 21.0h recovery at 25C		1.0003	0.7121	0.9481	0.7096	0.8294	0.897	0.4225	1.273	0.8854		0.8563	0.3984	1.1578	0.6037	1.2722	0.8009	1.0353		0.5655	0.8295	0.7673	0.9966	0.6413	1.2167	0.8065	0.7563	0.7522	0.1437
129	heat, root	root	not applicable	not applicable	972	heat	0.25 h	0.25h of 38C heat stress in an incubator		0.7962	1.0698	0.811	1.3489	0.8954	1.112	1.1788	0.8808	1.0667		0.8913	0.945	0.7258	1.7841	0.9394	1.3666	1.0164		0.9213	0.6037	0.7746	1.213	1.2152	1.0464	0.9287	1.3166	0.7821	1.198
130	heat, root	root	not applicable	not applicable	912	heat	0.5 h	0.5h of 38C heat stress in an incubator		0.8959	1.2699	1.0533	1.0579	0.8582	1.3651	1.2032	0.86	1.0691		0.9833	0.9923	0.7444	1.1672	0.9298	1.3222	1.2324		1.1133	0.9005	0.8881	1.1662	1.0428	0.9605	1.0349	1.6337	0.9082	0.2272
131	heat, root	root	not applicable	not applicable	922	heat	1 h	1.0h of 38C heat stress in an incubator		0.9029	1.3033	0.9513	1.0282	1.1188	1.3163	1.1113	0.666	0.886		0.8054	0.8639	0.7805	1.1287	1.0383	1.065	1.4168		0.8999	0.9458	0.7625	1.0546	1.08	1.0422	0.9409	1.265	0.7216	0.7477
132	heat, root	root	not applicable	not applicable	932	heat	3 h	3.0h of 38C heat stress in an incubator		0.9219	1.2927	0.8972	1.2154	1.7002	1.2902	1.0967	0.4891	0.7664		0.4612	1.6284	0.8596	1.799	1.2737	0.9521	1.6602		1.2834	1.1861	0.9724	1.0455	2.0254	1.9753	0.781	1.3173	0.7014	2.1371
133	heat, root	root	not applicable	not applicable	982	heat	4 (3hr + 1hr recovery) h	3.0h of 38C heat stress in an incubator followed by 1.0h recovery at 25C		0.819	1.243	0.9139	1.2571	1.7436	1.6702	1.8486	0.6585	0.9226		0.8892	1.9283	0.8426	3.0001	1.0995	1.2063	1.1682		1.3665	0.9802	0.9009	0.952	1.7015	1.3424	0.8728	1.3718	0.9721	1.0381
134	heat, root	root	not applicable	not applicable	942	heat	6 (3hr + 1hr recovery) h	3.0h of 38C heat stress in an incubator followed by 3.0h recovery at 25C		0.944	1.1323	1.1736	1.238	0.727	1.548	1.5219	1.0516	1.1843		1.2133	1.0825	0.7542	1.355	1.0871	1.0992	1.1398		1.2453	0.9069	1.0476	0.9068	1.2291	0.8345	1.0168	1.3175	0.9037	0.1417
135	heat, root	root	not applicable	not applicable	952	heat	12 (3hr + 9hr recovery) h	3.0h of 38C heat stress in an incubator followed by 9.0h recovery at 25C		0.9751	1.2657	1.1048	1.9596	1.1101	1.5835	1.3967	1.2365	1.1095		1.0204	0.8128	0.6978	1.5683	1.0072	1.4272	1.2976		0.9007	0.6821	0.7968	1.2608	1.4758	1.0665	0.9933	1.2282	0.7397	0.2838
136	heat, root	root	not applicable	not applicable	962	heat	24 (3hr + 21hr recovery) h	3.0h of 38C heat stress in an incubator followed by 21.0h recovery at 25C		0.8975	1.2583	1.0331	1.3089	0.8241	1.4032	1.1713	1.03	1.0189		0.9268	0.7399	0.8181	1.6062	0.9793	1.5555	1.3254		0.8595	0.5606	0.6482	1.3318	1.1604	1.1991	1.032	1.3156	0.778	0.2157
137	ctrl, cell culture	cell culture	not applicable	not applicable	C0	control	0 h	incubated at 25C		1.8369	2.2846	1.8077	1.2325	2.1157	0.9495	1.3896	2.3931	2.3843		1.2132	1.1904	1.5103	0.9419	2.0754	1.2039	1.3949		1.4329	2.5662	1.4793	0.9151	1.6901	1.0146	2.3307	1.3793	1.7575	1.1576
138	ctrl, cell culture	cell culture	not applicable	not applicable	C1	control	3 h	3.0h at 25C incubated in a water bath		1.6538	2.2386	1.8401	1.2259	2.2374	0.7999	1.608	2.129	2.4018		1.0735	1.144	1.1761	0.9231	1.8881	1.5354	1.3694		1.5822	2.2219	1.451	1.012	1.3659	1.0349	2.1547	1.3125	1.8601	0.9469
139	ctrl, cell culture	cell culture	not applicable	not applicable	C2	control	6 h	6.0h at 25C incubated in a water bath		1.9253	2.239	2.0964	1.1022	2.0283	0.9192	1.5395	2.2144	2.8465		1.2649	1.1643	1.4924	0.9018	1.7167	1.3043	1.2643		1.331	2.3298	1.6647	0.9296	1.3437	0.945	2.5048	1.1274	2.0946	0.8942
140	ctrl, cell culture	cell culture	not applicable	not applicable	C3	control	12 h	12.0h at 25C incubated in a water bath		1.7951	2.3746	1.8365	1.2912	2.2534	0.819	1.4859	2.2038	2.4694		1.0695	1.3065	1.3502	1.0004	1.9065	1.3932	1.1093		1.2623	1.8483	1.3128	0.8801	1.5684	0.9953	1.9851	1.1745	1.5976	0.8668
141	ctrl, cell culture	cell culture	not applicable	not applicable	C4	control	24 h	24.0h at 25C incubated in a water bath		1.8126	1.9701	2.0389	1.2726	2.1898	0.8711	1.6043	2.2507	2.4903		1.117	1.3131	1.1496	1.0495	1.9754	1.1975	0.9781		1.3368	1.5535	1.4988	0.9489	1.716	0.9949	2.074	1.0911	1.6663	0.8926
142	heat, cell culture	cell culture	not applicable	not applicable	C5	heat	0.25 h	0.25h of 38C heat stress in a water bath		1.964	2.4927	1.9485	1.1436	2.0728	0.9536	1.0934	1.6939	2.4064		1.1057	1.2071	1.8947	0.8236	2.3047	1.0814	1.4396		1.4471	2.5534	1.6744	0.9224	1.8122	1.0639	2.0893	1.3934	1.6044	3.5215
143	heat, cell culture	cell culture	not applicable	not applicable	C6	heat	0.5 h	0.5h of 38C heat stress in a water bath		1.8271	2.2033	1.7352	1.0476	1.8374	0.8198	0.9265	1.4748	1.801		0.9564	1.0698	1.559	0.6794	2.0826	1.0369	1.2955		1.3769	2.4787	1.4492	0.826	2.2902	1.0261	1.9816	0.9421	1.3131	3.3873
144	heat, cell culture	cell culture	not applicable	not applicable	C7	heat	1 h	1.0h of 38C heat stress in a water bath		1.4355	2.0393	1.585	1.587	1.8903	0.8431	0.8841	1.1246	1.5246		0.9368	1.0584	1.9077	0.7297	1.9432	0.9579	1.2983		1.2007	2.2145	1.1762	0.6284	2.4116	0.916	2.2696	0.9907	1.0082	5.4947
145	heat, cell culture	cell culture	not applicable	not applicable	C8	heat	3 h	3.0h of 38C heat stress in a water bath		0.7898	1.0909	1.2434	1.3902	2.2448	0.9688	1.4806	0.5253	0.9224		1.2532	1.1345	1.7405	0.7681	1.8408	0.7107	1.6775		1.6171	2.0179	1.2013	0.4735	2.4209	1.5255	4.2147	1.2848	0.7909	7.4437
146	heat, cell culture	cell culture	not applicable	not applicable	C9	heat	4 (3hr + 1hr recovery) h	3.0h of 38C heat stress follwed by 1h recovery at 25C in a water bath		0.8436	1.0734	1.2914	1.5311	2.392	0.9367	1.5256	0.8156	1.1594		0.9559	1.1632	1.9652	0.8992	1.4846	1.107	1.559		1.9703	2.216	1.2743	0.4673	1.5186	1.4451	4.404	1.1348	1.4705	5.7564
147	heat, cell culture	cell culture	not applicable	not applicable	C10	heat	6 (3hr + 3hr recovery) h	3.0h of 38C heat stress follwed by 3h recovery at 25C in a water bath		1.3434	1.5578	1.5869	1.7639	2.5104	1.016	1.524	1.3483	2.3256		1.0148	1.2407	1.5133	0.827	1.4473	1.2182	1.4802		1.677	3.2513	1.5161	0.9337	1.3017	1.6547	3.7048	1.157	1.6676	3.0805
148	heat, cell culture	cell culture	not applicable	not applicable	C11	heat	12 (3hr + 9hr recovery) h	3.0h of 38C heat stress follwed by 9h recovery at 25C in a water bath		1.9534	2.5294	2.1284	1.614	2.2325	0.9811	1.4327	2.1704	2.977		1.2251	1.1632	1.5834	0.9986	2.0989	1.4004	1.3808		1.3983	3.7239	1.4184	0.9829	1.3969	1.3428	2.4173	1.4267	2.0428	0.9239
149	heat, cell culture	cell culture	not applicable	not applicable	C12	heat	24 (3hr + 21hr recovery) h	3.0h of 38C heat stress follwed by 21h recovery at 25C in a water bath		1.6915	1.9499	1.7905	1.6026	2.3635	0.8719	1.3419	1.9051	2.3269		1.05	1.2773	1.4825	0.8667	1.9695	1.169	1.0242		1.7363	2.5388	1.6572	0.7964	1.5909	0.9932	1.9419	0.9699	1.6905	0.97

## Sheet: Fig 4 data
Data point	tissue cluster	tissue	genotype	age	sample Id	stress	time	treatment	Panel A	CPSF160	CPSF100	CPSF73-I	CPSF73-II	CPSF30	CSTF77	CSTF64	CSTF50	FY	Panel B	PAPS1	PAPS2	PAPS3	PAPS4	PABN1	PABN2	PABN3	Panel C	FIPS5	FIPS3	SYM5	SYM2	CFIS1	CFIS2	CLPS3	CLPS5	PCFS2	PCFS1
1	baseline wt	seedling	Col	not applicable	80	not applicable	0.5 h	H2O		0.7826	0.9578	0.7052	0.7346	0.5093	0.5566	0.6892	0.9218	0.9685		0.8833	0.6182	0.8989	0.7593	1.1613	1.2006	0.9531		0.556	0.2457	0.8086	0.7845	0.3492	1.033	0.9029	0.9696	0.7275	0.0433
2	baseline wt	seedling	Col	not applicable	78	not applicable	1 h	H2O		0.8202	0.9105	0.6592	0.6032	0.6035	0.7503	0.4934	1.0848	0.8577		0.7026	0.6906	1.2425	0.8548	1.2003	1.0415	1.0106		0.7635	0.3665	0.913	0.8521	0.4545	1.0449	0.9168	1.0186	0.6645	0.0601
3	baseline wt	seedling	Col	not applicable	79	not applicable	3 h	H2O		0.8498	0.8909	0.6269	0.7766	0.5198	0.5791	0.6048	0.7572	0.8454		0.7702	0.5437	1.0272	0.6965	0.9298	0.9625	0.6732		0.5591	0.4045	0.6564	0.5695	0.4358	1.0256	0.986	0.9822	0.668	0.0507
4	baseline wt	seedling	Col	not applicable	50	not applicable	0.5 h	10µM ABA		0.7034	0.8711	0.6206	0.7954	0.5373	0.3621	0.4545	0.8341	0.8321		0.7271	0.5234	0.9716	0.6991	1.0942	1.0445	0.7283		0.419	0.3397	0.7044	0.5442	0.4082	0.9309	0.8503	1.0144	0.5157	0.0564
5	baseline wt	seedling	Col	not applicable	48	not applicable	1 h	10µM ABA		0.795	0.8791	0.7405	0.7897	0.5177	0.7352	0.5685	0.6888	0.7682		0.6	0.6101	0.9898	0.6227	1.1933	0.9501	0.9537		0.5809	0.3571	0.6219	0.71	0.5804	0.9694	0.7988	1.015	0.554	0.0583
6	baseline wt	seedling	Col	not applicable	49	not applicable	3 h	10µM ABA		0.6702	0.4135	0.4319	0.7391	0.5011	0.5196	0.5911	0.5619	0.655		0.7859	0.852	1.0709	0.7317	0.9373	0.7426	0.5922		0.4831	0.2688	0.6003	0.5729	0.8155	0.7949	0.5557	0.9683	0.648	0.1714
7	baseline wt	seedling	Col	not applicable	53	not applicable	0.5 h	10µM ACC		0.6254	0.6594	0.631	0.8302	0.519	0.5799	0.7449	0.7899	0.8395		0.7016	0.4862	1.004	0.6105	0.8929	0.7968	0.5334		0.4393	0.4169	0.6021	0.5994	0.395	0.9575	0.8886	1.0204	0.6443	0.0566
8	baseline wt	seedling	Col	not applicable	51	not applicable	1 h	10µM ACC		0.7145	0.8573	0.5088	0.7845	0.5312	0.2558	0.5515	1.0086	0.7914		0.7375	0.5185	1.0231	0.635	0.9919	0.9536	0.7605		0.6175	0.3874	0.7463	0.6284	0.4713	0.9878	0.9495	1.0285	0.4847	0.0543
9	baseline wt	seedling	Col	not applicable	52	not applicable	3 h	10µM ACC		0.8294	0.8248	0.6243	0.7662	0.6894	0.8304	0.4914	0.8927	0.7111		0.845	0.7699	1.0268	0.8358	1.0854	1.0341	0.8999		0.7121	0.3864	0.7377	0.6194	0.5195	1.0223	0.924	1.0308	0.5738	0.065
10	baseline wt	seedling	Col	not applicable	56	not applicable	0.5 h	10nM BL		0.4909	0.7302	0.5934	0.8005	0.5439	0.1595	0.6253	0.7524	0.8193		0.6112	0.305	1.0706	0.6083	1.0037	1.0403	0.6824		0.5638	0.5367	0.5936	0.6824	0.471	0.9236	0.9481	1.0769	0.5937	0.0711
11	baseline wt	seedling	Col	not applicable	54	not applicable	1 h	10nM BL		0.6159	0.7831	0.5116	0.778	0.5055	0.3982	0.678	0.6644	0.7866		0.665	0.393	0.9487	0.7215	0.8937	0.9765	0.5963		0.3112	0.3022	0.5508	0.6157	0.4246	0.8242	0.9146	1.0041	0.5052	0.0495
12	baseline wt	seedling	Col	not applicable	55	not applicable	3 h	10nM BL		0.7994	0.8469	0.6559	0.734	0.5351	0.4403	0.7519	0.8624	0.8258		0.6564	0.3004	1.0413	0.5933	1.0143	0.9318	0.8304		0.5384	0.4044	0.5656	0.6419	0.3586	1.0196	0.8097	1.0318	0.6102	0.0678
13	baseline wt	seedling	Col	not applicable	65	not applicable	0.5 h	1µM GA		0.743	1.0137	0.6256	0.7365	0.502	0.3591	0.6265	1.0288	0.8862		0.8498	0.4335	0.9506	0.7589	1.1506	0.9278	0.8786		0.5477	0.2891	0.9289	0.5999	0.4273	1.1117	0.9595	0.9944	0.5325	0.0568
14	baseline wt	seedling	Col	not applicable	57	not applicable	1 h	1µM GA		0.8318	0.787	0.6844	0.7187	0.4926	0.3821	0.5607	1.1133	0.8036		0.7615	0.7328	0.9152	0.7951	1.1207	0.9899	0.9041		0.5908	0.3041	0.7974	0.7071	0.3943	1.0546	0.9929	0.9399	0.7018	0.0411
15	baseline wt	seedling	Col	not applicable	64	not applicable	3 h	1µM GA		0.7259	0.7824	0.5375	0.7886	0.6026	0.2939	0.6943	0.7501	0.8121		0.6134	0.5797	1.0054	0.6066	0.9947	1.072	0.8099		0.5913	0.3564	0.6717	0.5645	0.282	1.007	0.9933	1.0183	0.5206	0.0515
16	baseline wt	seedling	Col	not applicable	68	not applicable	0.5 h	1µM IAA		0.8636	0.9668	0.6401	0.7209	0.4969	0.4371	0.821	0.9842	0.9664		0.7482	0.5404	0.92	0.6589	1.0659	1.0151	0.8885		0.5967	0.2878	0.8157	0.971	0.3572	1.1538	0.9478	0.9774	0.6963	0.0473
17	baseline wt	seedling	Col	not applicable	66	not applicable	1 h	1µM IAA		0.8002	1.0849	0.6893	0.6703	0.5089	0.469	0.738	0.8042	0.9104		0.8035	0.6143	0.9897	0.786	1.1195	0.9812	0.8662		0.6972	0.3115	0.858	0.7847	0.4703	1.0743	0.9716	1.0007	0.7391	0.0523
18	baseline wt	seedling	Col	not applicable	67	not applicable	3 h	1µM IAA		0.8017	0.8549	0.7615	0.7541	0.5192	0.2545	0.7068	0.9361	0.85		0.8028	0.5722	1.0637	0.7513	0.9197	1.1267	0.7729		0.5594	0.3733	0.6848	0.5854	0.4974	1.0361	0.8969	0.9886	0.5772	0.0557
19	baseline wt	seedling	Col	not applicable	71	not applicable	0.5 h	1µM MJ		0.7171	0.8081	0.5565	0.7468	0.53	0.371	0.5494	0.7503	0.8101		0.6037	0.4773	0.9993	0.6833	1.0288	1.0417	0.6719		0.4716	0.3643	0.7184	0.5765	0.3073	0.9351	0.9732	1.0088	0.5773	0.0557
20	baseline wt	seedling	Col	not applicable	69	not applicable	1 h	1µM MJ		0.8451	0.8022	0.5085	0.7702	0.5161	0.5628	0.6849	0.6523	0.8238		0.4988	0.4852	0.9772	0.6475	1.0622	0.9039	0.682		0.4523	0.357	0.6263	0.7459	0.5906	1.0187	0.9898	1.0181	0.5725	0.0658
21	baseline wt	seedling	Col	not applicable	70	not applicable	3 h	1µM MJ		0.8604	0.9162	0.5798	0.7532	0.5169	0.3319	0.5114	0.739	0.8487		0.5116	0.6441	1.0214	0.6763	1.0863	0.9111	0.7005		0.5926	0.3541	0.7096	0.6362	0.4554	0.936	0.9714	1.0167	0.7445	0.0528
22	baseline wt	seedling	Col	not applicable	83	not applicable	0.5 h	1µM zeatin		0.8043	0.9772	0.7542	0.7566	0.5062	0.6778	0.7469	1.1505	0.8083		0.8507	0.7333	0.921	0.7233	1.1212	1.14	0.8755		0.6113	0.298	0.9258	1.0085	0.4676	1.0752	0.9011	0.9727	0.8461	0.0436
23	baseline wt	seedling	Col	not applicable	81	not applicable	1 h	1µM zeatin		0.8227	0.7581	0.696	0.7588	0.4981	0.4834	0.7375	1.1098	0.7981		0.8186	0.632	0.9284	0.8091	1.1131	1.0609	0.8091		0.6888	0.2365	0.8883	0.9267	0.4264	1.0713	0.8804	0.9688	0.6707	0.0462
24	baseline wt	seedling	Col	not applicable	82	not applicable	3 h	1µM zeatin		0.9501	1.073	0.6549	0.7592	0.4989	0.5116	0.6529	0.7876	0.8548		0.5839	0.3382	1.1397	0.5639	1.0349	1.1161	0.8423		0.6218	0.3884	0.6982	0.6852	0.4201	0.9711	0.8919	1.0168	0.5896	0.0553
25	substances_I	seedling	Col	not applicable	20	not applicable	3 h	H2O		0.6977	0.7842	1.0479	0.7103	0.4955	0.6877	0.7142	0.9119	0.778		0.6934	0.7559	0.9031	0.8264	0.8606	0.7408	0.8234		0.4556	0.1824	0.6419	0.5991	0.4345	0.999	0.8105	0.962	0.8675	0.0438
26	substances_I	seedling	Col	not applicable	19	not applicable	12 h	H2O		0.752	1.0236	0.9837	0.7204	0.5465	0.5607	0.8711	1.1735	0.9577		0.5713	1.1991	0.8815	0.885	1.0164	0.7437	0.8791		0.4713	0.2187	0.7339	1.1014	0.5425	1.0872	1.0535	0.9492	0.8684	0.0448
27	substances_I	seedling	Col	not applicable	5	not applicable	3 h	10µM Brz91		0.7611	0.6854	1.0394	0.7324	0.4891	0.4629	0.868	0.9287	0.8682		0.7529	1.1233	0.8701	1.017	0.9249	0.7395	0.7764		0.486	0.1989	0.6042	0.8808	0.5428	1.1122	0.8999	0.9487	0.6259	0.0404
28	substances_I	seedling	Col	not applicable	4	not applicable	12 h	10µM Brz91		0.8753	0.8536	0.9516	0.942	0.5715	0.7487	0.7373	0.7671	0.7551		0.8175	0.9933	0.8921	1.0568	0.892	0.7641	0.7518		0.498	0.1675	0.5484	0.8918	0.5752	0.9862	0.9892	0.9604	0.8204	0.0418
29	substances_I	seedling	Col	not applicable	2	not applicable	3 h	10µM Brz220		0.8557	0.931	0.96	0.7103	0.5242	0.6255	1.0742	1.1492	0.7736		0.8561	0.8329	0.8657	1.0243	1.0503	0.7765	0.8281		0.4625	0.2417	0.8786	0.8028	0.4548	1.124	1.0118	0.9308	0.8642	0.0406
30	substances_I	seedling	Col	not applicable	1	not applicable	12 h	10µM Brz220		0.8899	0.7866	1.0769	0.8765	0.6226	0.8728	0.7867	1.0253	0.8313		0.7516	0.8392	0.8891	0.979	1.026	0.8174	0.9023		0.5175	0.1954	0.8684	0.7772	0.6099	1.1288	0.9988	0.9462	0.8423	0.0396
31	substances_I	seedling	Col	not applicable	22	not applicable	3 h	10µM paclobutrazol		0.7433	0.9565	1.0275	0.7274	0.4945	0.8288	0.7775	0.8193	0.6847		0.8452	0.9076	0.8717	1.0967	1.037	0.7098	0.7318		0.4945	0.2233	0.6827	0.9186	0.5774	1.0296	1.0077	0.9151	0.8453	0.0408
32	substances_I	seedling	Col	not applicable	21	not applicable	12 h	10µM paclobutrazol		0.8523	0.9418	1.1063	0.8664	0.4965	0.9249	0.8385	1.1642	0.8774		0.8667	1.2799	0.9111	1.0896	1.04	0.7452	0.9673		0.5294	0.225	0.8028	0.9438	0.4665	1.075	0.935	0.9733	1.0349	0.0448
33	substances_I	seedling	Col	not applicable	24	not applicable	3 h	1µM PNO8		0.9358	0.8511	0.938	0.7468	0.4924	0.5876	0.7814	1.1134	0.7952		0.8725	0.8739	0.9156	0.9607	0.9228	0.7399	0.7271		0.4416	0.2059	0.733	0.8226	0.4837	0.9247	0.9031	0.9533	0.6938	0.042
34	substances_I	seedling	Col	not applicable	23	not applicable	12 h	1µM PNO8		0.7625	0.6473	0.9569	0.8344	0.4863	0.6079	0.6551	0.9113	0.7782		0.773	0.8844	0.9262	1.0626	0.8631	0.629	0.6981		0.4497	0.188	0.6511	0.7267	0.5349	0.9686	0.8313	0.959	0.7276	0.0377
35	substances_I	seedling	Col	not applicable	26	not applicable	3 h	10µM propiconazole		1.0489	0.8359	1.0581	0.7165	0.4811	0.6283	0.897	1.1563	0.889		0.7549	0.7662	0.8959	1.0531	0.9019	0.7312	0.7967		0.5822	0.1866	0.6898	0.8678	0.4929	1.1407	1.0356	0.9227	1.0057	0.0365
36	substances_I	seedling	Col	not applicable	25	not applicable	12 h	10µM propiconazole		0.8607	0.8767	1.0787	0.6473	0.4976	0.778	0.6186	0.7644	0.6469		0.8564	1.0352	0.8514	0.8484	0.886	0.6502	0.7877		0.4488	0.1768	0.5068	0.8363	0.6573	1.0258	0.965	0.9463	0.7445	0.0379
37	substances_I	seedling	Col	not applicable	28	not applicable	3 h	10µM prohexadione		0.8238	0.6434	1.0168	0.7351	0.5469	0.8875	0.789	0.8396	0.83		0.6647	0.843	0.9942	1.0677	0.736	0.6578	0.6875		0.5098	0.2027	0.6461	0.6286	0.5793	0.8512	0.9348	0.9709	0.8385	0.0411
38	substances_I	seedling	Col	not applicable	27	not applicable	12 h	10µM prohexadione		0.911	0.9111	0.9848	0.7428	0.4889	0.8398	1.0616	1.0126	0.8874		0.718	0.7194	0.8788	0.9062	0.8701	0.7252	0.8647		0.6737	0.2371	0.674	0.725	0.6303	1.1576	1.0742	0.9528	0.7471	0.0411
39	substances_I	seedling	Col	not applicable	30	not applicable	3 h	10µM uniconazole		0.8996	0.8428	1.0302	0.6357	0.4775	0.8385	0.9414	0.9759	0.7447		0.9557	0.9976	1.1218	1.1507	1.1148	0.7661	0.7405		0.4951	0.1917	0.8393	0.7819	0.5868	1.1208	1.0361	0.9412	0.6274	0.0384
40	substances_I	seedling	Col	not applicable	29	not applicable	12 h	10µM uniconazole		0.7481	1.0596	0.9819	0.7929	0.4831	0.9965	0.9416	0.7532	0.7545		0.8729	1.1023	0.8846	1.1157	0.9616	0.6034	0.7163		0.5191	0.2012	0.7489	0.9332	0.7441	0.9424	0.9375	0.9485	0.8389	0.0421
41	substances_II	seedling	Col	not applicable	12	not applicable	3 h	H2O		0.9195	0.7773	0.6846	0.7631	0.5011	0.5243	0.7882	1.1227	0.8792		0.8149	1.1151	0.9488	1.0808	0.9431	0.8381	0.7986		0.7774	0.2836	0.9075	0.8781	0.5205	1.1001	0.8112	0.9667	0.6516	0.0481
42	substances_II	seedling	Col	not applicable	3	not applicable	3 h	10µM 2,4,6T		0.8843	0.9327	0.9063	0.7682	0.4775	0.7991	0.8166	0.9493	0.8713		0.7284	0.8466	0.9477	0.9199	0.9979	0.6827	0.7903		0.4513	0.2298	0.7685	0.8369	0.4122	1.1264	0.9843	0.9631	0.7238	0.0405
43	substances_II	seedling	Col	not applicable	6	not applicable	3 h	10µM AVG (aminoethoxyvinylglycine)		0.8679	0.6809	0.9429	0.777	0.4892	0.6014	0.7446	0.9519	0.7666		0.7876	1.0513	0.9128	0.9511	0.9218	0.7074	0.7776		0.3707	0.2865	0.4957	0.6355	0.4283	0.8747	0.9107	0.9779	0.6826	0.0437
44	substances_II	seedling	Col	not applicable	7	not applicable	3 h	10µM AGNO3		0.7969	0.8371	0.7725	0.8142	0.537	0.5666	0.9138	0.4448	0.5729		0.9467	2.7522	0.8779	1.1426	0.9538	0.6273	0.619		0.5002	0.2683	0.6606	1.4166	0.9122	1.0755	1.0063	0.9718	0.8479	0.0764
45	substances_II	seedling	Col	not applicable	8	not applicable	3 h	10µM B9 (daminozide)		0.7423	0.8816	1.0503	0.7507	0.4986	0.5851	1.0083	0.8648	0.8422		0.8424	0.8494	0.9249	0.8948	0.9151	0.7376	0.7775		0.3495	0.2623	0.5755	0.807	0.5885	0.9397	0.9049	0.9649	0.937	0.0469
46	substances_II	seedling	Col	not applicable	10	not applicable	3 h	3µM Brz220		0.6892	0.7488	0.7726	0.9521	0.5193	0.4618	0.7341	0.7728	0.8069		0.9893	1.1698	0.9574	0.9453	1.0115	0.7473	0.6945		0.8004	0.3053	0.8155	0.9999	0.5627	1.0798	0.7994	0.9978	0.6042	0.0503
47	substances_II	seedling	Col	not applicable	9	not applicable	3 h	10µM cycloheximide		1.5615	1.1015	0.5717	0.6795	0.5048	0.092	0.4823	0.1353	1.0944		5.538	1.7686	3.5523	0.4389	0.387	0.783	0.5307		0.3336	0.2621	0.3249	0.54	0.295	0.637	0.9034	0.9961	0.7214	0.5869
48	substances_II	seedling	Col	not applicable	18	not applicable	3 h	1µM ibuprofen		0.6679	0.7239	0.9479	0.7414	0.5223	0.5035	0.9715	0.6825	0.8393		0.7971	0.6259	1.4319	0.768	0.9879	0.7098	0.8648		0.5261	0.3504	0.6033	0.9279	0.5552	0.9526	0.953	1.0089	0.7804	0.0827
49	substances_II	seedling	Col	not applicable	13	not applicable	3 h	10µM MG132		1.0174	1.014	1.0713	0.6336	0.4901	0.7179	0.9514	1.2209	0.8552		0.831	1.1355	0.9114	0.8763	1.0976	0.7553	0.9124		0.6833	0.2238	0.6825	0.8066	0.4897	1.0691	1.0545	0.9619	0.7218	0.0449
50	substances_II	seedling	Col	not applicable	14	not applicable	3 h	10µM NPA		0.9149	1.0216	0.9384	0.7606	0.5049	0.8477	0.6827	0.8367	0.8003		0.8787	0.8277	0.9211	0.8868	0.9273	0.8418	0.9072		0.5881	0.3289	0.8566	1.1519	0.4076	1.1171	1.1838	0.9667	0.9421	0.048
51	substances_II	seedling	Col	not applicable	15	not applicable	3 h	10µM PCIB		0.7123	0.8716	0.9833	0.9287	0.6365	0.7238	0.613	1.0624	0.8414		0.702	0.8832	1.3746	0.7845	0.9347	0.746	0.8279		0.4113	0.2304	0.6448	1.0005	0.3247	1.1077	0.9372	0.9729	0.6015	0.0415
52	substances_II	seedling	Col	not applicable	11	not applicable	3 h	10µM PNO8		0.6828	0.7405	0.4029	1.2736	0.5377	0.1696	0.6103	0.7317	0.7142		0.8291	1.7858	1.067	0.9066	0.8832	0.856	0.4954		0.476	0.516	0.6609	0.6741	0.6263	0.9216	0.9	1.0632	0.3397	0.1223
53	substances_II	seedling	Col	not applicable	16	not applicable	3 h	10µM salicylic acid		0.5012	0.9868	0.8611	0.8901	0.4912	0.7867	0.9089	0.8018	0.7948		0.708	0.9182	0.9148	0.9739	0.9058	0.6881	0.6284		0.3776	0.2228	0.6066	0.7544	0.4784	1.039	1.0251	0.9714	0.8019	0.0431
54	substances_II	seedling	Col	not applicable	17	not applicable	3 h	10µM TIBA		0.7158	0.923	0.8696	0.7827	0.5074	0.8857	1.2659	0.8007	0.7689		0.8501	1.2174	0.9313	0.9368	0.8919	0.8473	0.7294		0.5844	0.2664	0.7348	0.8119	0.6542	1.0977	1.0718	0.9888	0.9307	0.0518
55	det2_substances	seedling	det2-1	not applicable	43	not applicable	3 h	H2O		0.9786	1.3593	1.1819	0.729	0.4541	1.5993	0.9477	0.9602	0.8023		1.0165	1.4537	0.8854	1.225	0.7762	0.8075	0.9657		0.7028	0.2438	0.9368	0.7955	0.6611	0.9433	0.9122	0.9557	1.0906	0.0405
56	det2_substances	seedling	det2-1	not applicable	31	not applicable	3 h	1µM 3-dehydroteasterone		0.9278	1.4117	1.266	0.7441	0.51	0.9645	0.9782	1.0011	0.805		0.9778	1.2904	0.8762	1.2566	0.6967	0.8239	0.8661		0.7362	0.2366	0.9885	0.8245	0.6031	0.9278	0.9657	0.9597	1.3107	0.0456
57	det2_substances	seedling	det2-1	not applicable	32	not applicable	3 h	1µM 3-dehydro-6-deoxoteasterone		0.8313	1.0513	1.0169	0.7764	0.4942	1.0027	0.9128	1.1896	0.809		0.8291	1.2169	0.9525	1.1304	0.7275	0.8615	0.9694		0.7017	0.2507	0.9579	0.4934	0.6366	0.9855	0.8535	0.937	1.2333	0.0416
58	det2_substances	seedling	det2-1	not applicable	33	not applicable	3 h	1µM 6-deoxocastasterone		0.9697	1.1074	1.1194	0.7467	0.5087	1.1651	0.9289	0.947	0.7759		1.0009	1.1218	0.877	1.0006	0.6545	0.8754	0.8135		0.8051	0.2337	1.0609	0.6711	0.4465	0.9033	0.8677	0.9687	1.0439	0.0672
59	det2_substances	seedling	det2-1	not applicable	34	not applicable	3 h	1µM 6-deoxocathasterone		0.9241	0.9828	1.1979	0.8745	0.5393	0.9409	0.9107	1.3832	0.834		1.0701	1.6329	0.9226	1.2925	0.7148	0.7756	0.9652		0.7509	0.2148	0.9668	0.6147	0.7312	0.8997	0.9247	0.9752	1.2014	0.0425
60	det2_substances	seedling	det2-1	not applicable	35	not applicable	3 h	1µM 6-deoxoteasterone		0.8985	0.9884	1.0908	0.7065	0.4531	0.8369	0.913	1.4323	0.8433		0.9965	1.2947	0.8512	1.2566	0.795	0.826	1.0965		0.844	0.2332	1.1262	0.8077	0.5632	0.8986	0.9634	0.9215	1.3	0.0651
61	det2_substances	seedling	det2-1	not applicable	36	not applicable	3 h	1µM 6-deoxotyphasterol		1.0958	1.2829	1.1631	0.6613	0.4805	0.9981	0.8762	1.4478	1.0078		0.993	1.6377	0.8466	1.1666	0.7902	0.8979	0.9602		0.7862	0.1994	1.1148	0.8097	0.6086	0.9997	0.9493	0.9239	1.1507	0.0404
62	det2_substances	seedling	det2-1	not applicable	37	not applicable	3 h	10nM brassinolide		0.7692	1.0787	0.8882	0.6987	0.512	0.8419	0.7834	0.7994	0.7553		0.9493	1.0237	0.8263	1.1116	0.6619	0.8314	0.9132		0.6502	0.2211	0.8578	0.5171	0.4958	0.9015	1.0107	0.9277	1.1074	0.0429
63	det2_substances	seedling	det2-1	not applicable	38	not applicable	3 h	10µM campestanol		0.852	1.256	1.3061	0.7598	0.4815	1.1588	0.8513	1.4323	0.8767		1.1279	1.8168	1.2057	1.3673	0.8289	0.9294	0.9887		0.7811	0.2104	1.1303	0.8138	0.6529	0.9271	0.9346	0.9388	1.0973	0.0352
64	det2_substances	seedling	det2-1	not applicable	39	not applicable	3 h	100nM castasterone		0.8376	1.1499	0.9163	0.766	0.4923	0.9278	0.73	0.9711	0.9616		0.8552	1.2774	0.8478	1.0105	0.5725	0.8038	0.9629		0.746	0.2901	0.8295	0.6424	0.4325	0.91	0.9232	1.1254	0.9899	0.0399
65	det2_substances	seedling	det2-1	not applicable	40	not applicable	3 h	1µM cathasterone		0.9486	1.1045	1.0947	0.739	0.492	0.8641	0.8748	1.2764	0.8102		0.8643	1.5351	0.9006	1.265	0.8277	1.0115	0.9223		0.6397	0.3492	0.8647	0.4457	0.5434	0.9091	0.9178	0.954	1.0382	0.0426
66	det2_substances	seedling	det2-1	not applicable	41	not applicable	3 h	1µM teasterone		0.8504	1.0942	1.0461	0.6966	0.7996	1.1918	0.8595	1.1031	0.8348		1.0173	1.2341	0.8934	1.1863	0.6889	0.7307	0.8691		0.715	0.1959	0.8781	0.6967	0.5407	0.8853	0.8343	0.9507	1.1186	0.0384
67	det2_substances	seedling	det2-1	not applicable	42	not applicable	3 h	1µM typhasterol		0.9541	1.0631	1.0481	0.648	0.6448	0.6218	0.9374	1.1058	0.9529		0.9642	1.1147	0.8918	1.069	0.743	0.7794	1.0104		0.7986	0.3094	1.0105	0.5924	0.5276	0.9507	0.9643	0.961	1.0397	0.0424
68	det2-1 / BL	seedling	det2-1	not applicable	77	not applicable	0.5 h	H2O		0.7066	0.9681	0.6189	0.7728	0.5297	0.761	1.0812	1.0311	0.9464		0.6624	0.6629	1.0298	0.7938	0.772	0.7869	0.7961		0.8336	0.4036	0.8838	0.5084	0.44	0.9221	1.0154	1.045	0.8085	0.0567
69	det2-1 / BL	seedling	det2-1	not applicable	75	not applicable	1 h	H20		0.8477	1.2437	0.8191	0.6448	0.5343	0.8846	0.9175	1.1529	0.838		0.7362	0.679	0.9298	0.7373	0.9297	0.9521	0.9131		0.8151	0.4529	1.1315	0.5379	0.4481	0.9747	0.9242	1.2724	1.0362	0.043
70	det2-1 / BL	seedling	det2-1	not applicable	76	not applicable	3 h	H2O		0.8558	1.0511	0.6314	0.7302	0.5627	0.7396	0.7378	0.9616	0.9538		0.6936	0.731	1.0372	0.6224	0.7681	0.7555	0.7404		0.7959	0.3457	0.8963	0.4821	0.4741	0.9236	0.9962	1.039	0.8914	0.0512
71	det2-1 / BL	seedling	det2-1	not applicable	74	not applicable	0.5 h	10nM BL		0.5648	1.0764	0.6458	0.7533	0.5279	0.7744	0.7084	0.8613	0.9282		0.7571	0.4927	1.0832	0.6766	0.8085	0.7918	0.8506		0.6844	0.4811	0.8033	0.4753	0.4049	0.8145	0.9781	1.0607	0.7497	0.0727
72	det2-1 / BL	seedling	det2-1	not applicable	72	not applicable	1 h	10nM BL		0.964	1.1467	0.7292	0.6865	0.5107	0.7992	0.7951	1.1374	0.841		0.7532	0.8485	0.9458	0.656	0.8513	0.9842	0.8724		0.8645	0.3914	1.0328	0.5134	0.3291	1.0073	0.8997	0.9796	1.039	0.0455
73	det2-1 / BL	seedling	det2-1	not applicable	73	not applicable	3 h	10nM BL		0.7252	0.9549	0.7281	0.7711	0.5291	0.3324	0.7338	0.9473	0.8878		0.7274	0.455	1.0624	0.5074	0.7228	0.8289	0.8954		0.7556	0.3778	0.8156	0.424	0.358	0.8723	0.8696	1.0279	0.9296	0.0616
74	ga1-5 / GA	seedling	ga1-5	not applicable	63	not applicable	0.5 h	H2O		0.8523	1.5515	0.6642	0.7842	0.5045	0.7945	1.024	1.282	1.0365		1.0404	0.5779	0.9437	0.7683	1.1333	1.2624	1.0587		0.8984	0.5193	1.0347	0.4338	0.5689	0.9899	0.7796	0.9886	1.0789	0.0474
75	ga1-5 / GA	seedling	ga1-5	not applicable	61	not applicable	1 h	H2O		0.8733	1.0922	0.4752	0.8976	0.5132	0.3074	0.7134	1.0855	0.9372		0.8233	0.3283	0.9601	0.7994	1.0124	1.2591	0.767		0.6385	0.4419	0.8497	0.3568	0.4562	0.837	0.9066	1.0113	0.9995	0.0661
76	ga1-5 / GA	seedling	ga1-5	not applicable	62	not applicable	3 h	H2O		1.0389	1.4358	0.7019	0.7557	0.5508	0.4189	0.9669	1.1045	1.0645		0.9973	0.6553	0.8657	0.8229	1.187	1.2914	1.0518		0.7369	0.3463	1.0484	0.4246	0.4571	0.9843	0.931	0.9843	1.0334	0.0453
77	ga1-5 / GA	seedling	ga1-5	not applicable	60	not applicable	0.5 h	1µM GA		0.7691	1.3853	0.7068	0.7689	0.6023	0.541	0.8484	1.0483	1.1545		1.0089	0.5543	0.933	0.8821	1.0325	1.2513	0.9802		0.7546	1.2056	0.9475	0.5188	0.4725	0.888	0.8209	0.978	1.2234	0.066
78	ga1-5 / GA	seedling	ga1-5	not applicable	58	not applicable	1 h	1µM GA		0.8411	1.1746	0.5632	0.8562	0.5164	0.3026	1.0816	0.8071	1.1262		0.7714	0.3009	1.0033	0.7783	1.087	1.3608	0.9094		0.5629	0.6025	0.8695	0.3177	0.5362	0.8908	0.8864	1.0333	0.8243	0.0653
79	ga1-5 / GA	seedling	ga1-5	not applicable	59	not applicable	3 h	1µM GA		1.153	1.4945	0.7099	0.7369	0.5205	0.3711	0.7827	1.1277	1.0367		1.0802	0.4686	0.9395	0.8381	1.1702	1.3175	0.9875		0.7902	0.3596	0.9907	0.3391	0.5419	0.9892	0.9786	0.996	1.0891	0.0488
80	ga1-3 / GA	seeds	ga1-3	not applicable	90	not applicable	3 h	control		3.1196	1.3602	2.3696	1.923	1.2467	2.0248	1.8073	1.9385	2.4864		1.6608	2.2231	1.0331	1.5665	1.7946	1.6287	2.2063		3.3704	3.7557	2.6529	2.0559	3.0949	0.54	1.363	1.018	1.7159	0.0791
81	ga1-3 / GA	seeds	ga1-3	not applicable	91	not applicable	6 h	control		3.1411	1.478	2.4307	0.7837	2.0683	1.7946	1.9104	1.8155	2.3605		1.6688	1.5321	0.9988	1.5371	1.8281	1.5685	1.8641		2.8354	2.776	1.9074	2.1594	3.5971	0.6414	0.9939	1.0287	1.5908	0.0749
82	ga1-3 / GA	seeds	ga1-3	not applicable	92	not applicable	9 h	control		2.603	1.3147	2.3076	1.088	0.9874	1.8037	1.9266	2.6404	2.6663		1.5429	1.9346	1.1961	1.5402	1.8049	1.5193	1.9588		2.9035	8.1612	2.2575	1.8917	3.5123	0.634	1.032	0.9823	1.1928	0.0466
83	ga1-3 / GA	seeds	ga1-3	not applicable	93	not applicable	3 h	5µm GA		3.0173	1.7019	2.5066	1.1522	1.4436	1.9227	2.2408	1.8288	2.7653		1.5398	2.1343	0.9381	1.4016	1.5328	2.019	2.1707		3.528	5.0622	2.7005	2.3174	2.2801	0.6747	1.197	0.9871	1.8477	0.1083
84	ga1-3 / GA	seeds	ga1-3	not applicable	94	not applicable	6 h	5µm GA		2.653	1.408	2.1564	0.836	2.7404	1.6115	1.7943	2.4198	3.2282		1.4138	1.7008	0.9505	1.5645	1.4696	2.0281	1.9174		2.9531	2.6525	2.157	2.3581	1.5204	1.0248	1.2935	1.0135	1.5758	0.0504
85	ga1-3 / GA	seeds	ga1-3	not applicable	95	not applicable	9 h	5µm GA		3.2282	1.5259	2.4524	0.6354	2.0105	2.4423	2.0782	1.6367	3.2302		1.7783	1.3274	0.9823	1.0684	1.402	2.59	2.0572		2.9726	2.7467	2.6766	2.1947	0.6707	0.9564	1.5908	1.0004	2.2641	0.0488
86	hormone mutants	seedling	Ler	not applicable	45	not applicable	No h	No		0.9286	1.2244	0.7585	0.7651	0.5167	0.6143	0.8134	0.6975	0.8189		0.8432	0.3857	0.9054	0.8146	0.9774	0.9423	0.9534		0.4214	0.4109	0.6439	0.6994	0.5044	1.2339	1.0207	0.9914	1.1359	0.0646
87	hormone mutants	seedling	ga1-5 (Ler)	not applicable	44	not applicable	No h	No		0.973	1.1292	1.0192	0.7972	0.5381	0.2356	0.8885	0.799	0.8908		0.7734	0.3881	0.9666	0.8255	0.8841	0.7712	0.7278		0.2802	0.343	0.4826	0.3967	0.5864	0.9948	1.1597	1.0274	1.0394	0.0522
88	hormone mutants	seedling	Ws	not applicable	46	not applicable	No h	No		0.9509	1.2192	0.9738	0.5176	0.5421	0.8206	1.096	0.6648	0.9486		0.8867	0.3429	1.0312	0.797	0.8954	0.8816	1.1703		0.6175	0.3633	0.189	0.9397	0.4896	1.3511	0.998	0.9931	1.2956	0.048
89	hormone mutants	seedling	bri1	not applicable	47	not applicable	No h	No		0.7741	1.1591	1.3269	0.76	0.5462	0.3907	0.9454	0.7735	0.8778		0.8338	0.4122	0.9746	1.0325	0.7437	0.6802	1.1127		0.424	0.3547	0.6371	1.0516	0.7143	1.2506	1.079	1.0087	0.8747	0.0505
90	zeatin	seedling	Col	not applicable	85	not applicable	3 h	control		0.2388	0.4202	0.7789	0.9168	0.5242	0.3243	0.482	0.9597	0.5572		1.0458	0.6786	0.9741	0.592	1.1047	0.8523	0.6423		0.4783	0.2506	0.3359	0.1437	2.1634	1.0971	0.8328	1.0265	0.3469	0.298
91	zeatin	seedling	ARR21Cox	not applicable	87	not applicable	3 h	control		0.3425	0.6903	0.9151	0.9114	0.5623	0.2314	0.6395	0.8755	0.6509		0.5862	0.4574	0.9886	0.5696	1.9428	0.8983	1.1762		0.4479	0.7173	0.3664	0.4531	2.3884	1.0994	0.9355	1.0296	0.5116	2.4947
92	zeatin	seedling	Col	not applicable	84	not applicable	3 h	control		0.2394	0.4391	0.8274	0.913	0.5414	0.2771	0.4865	0.9553	0.3893		1.1687	0.7455	0.9846	0.5565	1.0978	0.8512	0.6321		0.437	0.3019	0.3283	0.2016	1.7019	1.036	0.7694	1.0162	0.3866	0.1677
93	zeatin	seedling	Col	not applicable	86	not applicable	3 h	20µm zeatin		0.686	0.8365	1.4042	0.7289	0.7958	0.5231	0.6037	1.0191	0.7509		0.8041	0.3666	0.8981	0.4789	1.083	1.3583	0.7716		0.5549	0.9087	0.6557	0.628	1.8119	1.2141	1.1117	0.9812	0.4371	0.0705
94	zeatin	seedling	ARR22ox	not applicable	88	not applicable	3 h	control		0.2764	0.2516	0.9477	0.8301	0.5294	0.4708	0.3574	0.9812	0.3226		0.3834	1.1962	1.0406	0.8184	1.4117	0.992	0.8891		0.4687	0.6327	0.2382	0.0719	2.5823	0.9024	0.8525	1.0424	0.4066	0.5597
95	zeatin	seedling	ARR22ox	not applicable	89	not applicable	3 h	20µm zeatin		0.3783	0.5178	0.6765	0.9819	0.6541	0.3725	0.7453	0.7635	0.5411		0.7059	1.1528	0.9494	0.7428	0.9787	1.202	0.5909		0.416	0.4515	0.5904	0.514	2.1321	0.9793	0.9786	1.0053	0.5677	0.7583
96	sulfate starvation	seedling	Col	not applicable	98	not applicable	2 h	0µm sulfate		0.8798	0.8757	0.8472	1.4843	0.7071	0.9134	1.1629	0.6075	0.8328		1.0544	1.358	0.9063	1.0424	0.6656	1.0699	0.819		1.0641	0.3801	0.9645	1.2214	0.7323	0.8553	1.2467	0.9862	0.7817	2.7848
97	sulfate starvation	seedling	Col	not applicable	99	not applicable	4 h	0µm sulfate		0.954	0.7811	0.7896	1.4577	0.5538	1.2026	1.3488	0.6671	1.0103		0.9994	2.0616	0.8782	1.3508	0.7664	0.9497	0.8541		1.0088	0.3063	0.835	1.3322	0.6948	0.8428	1.144	0.9818	0.6954	2.4251
98	sulfate starvation	seedling	Col	not applicable	100	not applicable	8 h	0µm sulfate		0.9974	1.0692	0.8818	1.4173	0.6226	1.0104	1.3613	0.7108	1.1709		1.0092	1.3523	0.8782	1.2309	0.6821	1.3657	1.0145		0.998	0.7861	0.8186	1.4596	0.7431	1.0654	1.3204	0.9836	0.8266	3.9576
99	sulfate starvation	seedling	Col	not applicable	96	not applicable	12 h	0µm sulfate		1.006	1.1907	0.909	1.2735	0.9481	1.0929	1.2269	0.6913	1.0818		0.9369	1.16	0.8684	1.0393	0.628	1.6421	1.0864		0.923	0.6623	0.9142	1.4687	0.6423	1.0715	1.4994	0.9841	0.9462	0.5125
100	sulfate starvation	seedling	Col	not applicable	97	not applicable	24 h	0µm sulfate		0.8616	0.8207	0.7178	1.7746	0.6188	1.1873	1.2121	0.6428	0.979		0.9093	1.1349	0.9376	1.0635	0.6507	1.1814	0.9022		0.9185	0.4139	0.6403	1.1846	0.7631	1.021	1.1631	0.9978	0.8164	0.9572
101	sulfate starvation	seedling	Col	not applicable	101	not applicable	0 h	1500µm sulfate		0.8408	0.7553	0.7136	1.6227	0.5888	1.1389	0.9645	0.7995	0.9737		0.866	1.3705	0.9478	1.3758	0.8364	1.0911	0.9852		1.149	0.6108	0.749	1.3648	1.1108	0.8348	1.0072	0.9952	0.919	2.939
102	sulfate starvation	seedling	Col	not applicable	104	not applicable	2 h	1500µm sulfate		0.9289	0.8609	0.9061	1.4122	0.7335	1.0016	1.2628	0.6396	0.9754		1.0967	1.2633	0.8916	1.2753	0.6417	1.2312	0.9597		1.167	0.7541	0.9775	1.4332	0.6183	0.8889	1.1002	0.9847	0.9092	1.2986
103	sulfate starvation	seedling	Col	not applicable	105	not applicable	4 h	1500µm sulfate		0.8473	0.7585	0.8683	1.3893	0.5179	1.0168	1.1912	0.7692	0.9727		0.984	1.4631	0.9739	1.1289	0.7488	1.2767	1.0109		1.1074	1.0341	0.7918	1.0125	0.6999	0.8857	0.9809	1.0061	0.8807	1.924
104	sulfate starvation	seedling	Col	not applicable	106	not applicable	8 h	1500µm sulfate		1.1761	1.0993	0.8183	1.3948	0.5679	1.2022	1.0615	0.323	1.0123		1.0015	1.2318	0.9869	1.1575	0.8128	1.3613	0.9601		0.9737	0.96	0.8149	1.3995	0.5419	0.8413	1.1597	1.0927	0.7455	3.313
105	sulfate starvation	seedling	Col	not applicable	102	not applicable	12 h	1500µm sulfate		1.0607	0.9913	0.8357	1.1041	0.5104	1.1319	1.2267	0.5596	1.0501		0.9616	1.0876	0.9107	0.9917	0.766	1.3517	0.9642		1.1138	0.5253	0.9195	1.3607	0.5396	1.0156	1.3931	0.9893	0.6819	1.787
106	sulfate starvation	seedling	Col	not applicable	103	not applicable	24 h	1500µm sulfate		0.8117	0.8627	0.8405	1.5135	0.9245	1.2124	1.0687	0.543	0.9008		0.951	0.9873	0.8558	1.0754	0.6747	1.279	1.0289		0.9449	0.4775	0.8891	1.5014	0.815	0.9429	1.1056	0.9748	0.8269	2.1002
107	ABA	seeds	Col	not applicable	109	not applicable	0 h	No		1.2821	1.0166	1.1614	4.5851	9.5355	7.604	1.8056	0.7515	0.9306		2.2783	0.7697	1.0794	1.8083	1.3599	0.6482	1.3049		4.2126	3.6441	2.8699	3.4809	10.9166	1.1125	0.8313	1.0887	3.591	14.1251
108	ABA	seeds	Col	not applicable	110	not applicable	24 h	No		2.5841	2.2825	2.0982	0.9809	6.9191	1.6857	2.3593	2.1257	1.5511		1.2859	0.7449	0.9009	0.9502	1.9895	1.7693	2.0614		1.141	2.5539	1.8444	2.9192	0.5884	1.6595	1.544	0.9826	1.4152	0.0928
109	ABA	seeds	Col	not applicable	107	not applicable	24 h	3µm ABA		2.8908	1.9752	2.019	0.9122	4.1249	2.0072	2.7316	2.206	1.4467		1.3282	0.8839	0.9545	1.2313	2.1552	1.6222	2.2562		1.4577	4.9345	1.9279	3.5092	0.7693	1.7217	1.6364	0.9969	1.8044	0.5538
110	ABA	seeds	Col	not applicable	108	not applicable	24 h	30µm ABA		2.7637	2.0881	1.8749	0.8416	6.1376	1.9814	2.0832	1.7923	1.5459		1.5451	1.0462	0.9284	1.2919	1.9346	1.7101	2.1098		1.7764	6.1926	2.179	3.0856	0.9051	1.657	1.5628	0.9952	1.7515	0.6798
111	seed imbibition	seeds	Col	not applicable	111	not applicable	0 h	imbibition		0.9713	1.0036	1.288	4.386	6.823	7.6272	1.8705	0.421	1.3737		2.5976	0.9348	1.4038	2.2661	1.1986	0.6937	1.3785		5.3795	7.0357	3.2026	3.5172	7.9645	1.0874	0.7605	1.2408	5.1954	11.9986
112	seed imbibition	seeds	Col	not applicable	112	not applicable	1 h	imbibition		0.9397	0.8449	1.1456	5.0588	6.7135	6.4705	2.0401	0.6102	0.891		2.1339	0.9012	1.3226	1.5889	1.063	0.6183	1.7902		4.9845	6.9023	2.9049	2.2034	7.9915	0.7926	0.9111	1.2391	4.5823	36.0016
113	seed imbibition	seeds	Col	not applicable	113	not applicable	3 h	imbibition		0.8638	0.7209	1.6954	5.0129	5.8728	3.7843	4.0883	0.4937	0.923		2.7469	1.9829	1.4858	2.2663	0.787	0.9858	1.942		4.0997	12.5426	3.0579	2.854	1.4399	1.524	1.5577	1.3578	2.6446	17.767
114	temperature	seeds	Col	not applicable	115	not applicable	96 h	4°C		1.7107	1.416	3.4503	0.9598	2.7194	1.8741	2.9922	2.7795	2.9708		1.5523	1.6435	1.01	1.6626	0.7921	1.6985	3.9541		1.7546	8.6641	3.6179	2.0018	0.7736	1.2795	1.557	1.0463	1.595	0.0765
115	temperature	seeds	Col	not applicable	114	not applicable	96 h	22°C		1.5015	1.0907	1.9526	1.4608	1.2425	2.4178	1.1183	1.0379	1.9364		2.42	4.7519	1.1887	3.607	0.8711	0.8123	1.7088		8.1045	1.0041	3.2293	2.471	6.1269	0.3504	0.6245	0.9806	1.5458	0.076

## Sheet: Fig 5 data
Data point	tissue cluster	tissue	genotype	age	sample Id	stress	time	treatment	Panel A	CPSF160	CPSF100	CPSF73-I	CPSF73-II	CPSF30	CSTF77	CSTF64	CSTF50	FY	Panel B	PAPS1	PAPS2	PAPS3	PAPS4	PABN1	PABN2	PABN3	Panel C	FIPS5	FIPS3	SYM5	SYM2	CFIS1	CFIS2	CLPS3	CLPS5	PCFS2	PCFS1
1	Pseudomonas	leaf	not applicable	not applicable	17	not applicable	0 h	untreated, harvested after 0h		1.1357	1.0332	1.2759	0.8897	0.8014	0.9385	0.8814	1.3941	1.1385		0.7077	0.7549	1.0512	1.1225	0.9231	0.7792	0.8299		0.8687	1.0783	0.6469	1.0073	1.0399	0.9305	1.0529	0.9995	0.7781	0.1257
2	Pseudomonas	leaf	not applicable	not applicable	33	not applicable	2 h	infiltrated with 10 mM MgCl2 harvested after 2h		0.9111	0.9404	0.8527	1.1329	0.9647	1.1208	0.8986	0.7557	1.0512		1.4036	1.1404	1.0245	1.2379	0.6602	0.742	0.4911		0.9196	0.7328	0.7803	0.6184	0.7219	0.8936	0.8261	1.1536	0.769	0.6512
3	Pseudomonas	leaf	not applicable	not applicable	34	not applicable	6 h	infiltrated with 10 mM MgCl2 harvested after 6h		1.0226	0.9243	1.1745	1.3177	0.8462	0.809	1.016	1.0942	0.9021		0.5762	1.2325	0.9043	1.63	1.3047	0.9515	1.1645		0.9031	0.9954	0.8538	1.3602	1.7558	1.0742	0.9387	1.0247	0.8356	0.3528
4	Pseudomonas	leaf	not applicable	not applicable	35	not applicable	24 h	infiltrated with 10 mM MgCl2 harvested after 24h		0.996	0.8258	1.3965	1.1429	0.8398	1.1476	0.9459	1.0963	0.9897		0.7175	0.6535	1.1187	1.3606	1.3948	0.7225	0.8267		0.8645	1.067	0.7016	0.6749	1.3152	1.0412	0.9629	1.0085	0.5393	0.1729
5	Pseudomonas	leaf	not applicable	not applicable	21	not applicable	2 h	infiltrated with 108 cfu/ml Pseudomonas syringae pv. tomato DC3000 harvested after 2h		0.7279	0.8067	0.691	1.3248	0.9535	0.8834	1.2349	0.2905	0.9389		0.7675	1.2934	0.9939	1.1502	0.6813	0.8212	0.5926		1.0116	0.8683	1.1875	0.6427	0.7637	0.7294	0.7991	1.2332	0.9087	0.7394
6	Pseudomonas	leaf	not applicable	not applicable	22	not applicable	6 h	infiltrated with 108 cfu/ml Pseudomonas syringae pv. tomato DC3000 harvested after 6h		0.9496	0.974	1.3053	1.1831	0.8607	0.671	1.3411	1.0816	0.7924		0.4737	0.7248	0.908	0.9205	1.6351	0.8129	1.5114		0.8625	0.8745	0.9685	1.5249	3.108	0.9954	1.0285	1.0039	0.8055	0.1978
7	Pseudomonas	leaf	not applicable	not applicable	23	not applicable	24 h	infiltrated with 108 cfu/ml Pseudomonas syringae pv. tomato DC3000 harvested after 24h		0.4879	0.1511	0.7131	1.4617	0.8525	0.739	1.3261	0.2738	0.6629		0.49	0.9321	0.9728	1.159	1.8719	0.7217	1.1604		1.1826	0.6957	1.1501	1.0253	2.7016	1.1299	1.0323	0.9631	0.8643	4.6587
8	Pseudomonas	leaf	not applicable	not applicable	24	not applicable	2 h	infiltrated with 108 cfu/ml Pseudomonas syringae pv. tomato avrRpm1 harvested after 2h		0.7541	0.6915	0.6804	1.2152	0.8032	0.6512	1.1038	0.4475	0.7493		0.6854	1.449	0.9898	1.1957	0.6917	0.7806	0.5269		0.9284	0.6877	0.9594	0.6899	0.6656	0.8653	0.9544	1.1239	0.9188	2.2522
9	Pseudomonas	leaf	not applicable	not applicable	25	not applicable	6 h	infiltrated with 108 cfu/ml Pseudomonas syringae pv. tomato avrRpm1 harvested after 6h		0.6323	0.5333	0.7188	1.3221	0.9584	0.7847	1.2158	0.5255	0.6964		0.504	1.6078	0.9461	1.2477	1.0023	1.1068	0.9579		1.2344	0.704	1.0133	1.0668	1.6032	0.8824	1.0293	1.059	0.8339	4.8924
10	Pseudomonas	leaf	not applicable	not applicable	26	not applicable	24 h	infiltrated with 108 cfu/ml Pseudomonas syringae pv. tomato avrRpm1 harvested after 24h		1.0599	0.4781	0.7681	1.095	0.8294	0.8693	0.9557	0.7672	0.9905		0.5328	0.7638	0.9327	1.1069	1.577	0.7319	0.9189		1.1707	0.7325	1.0359	0.7369	1.9488	0.9745	1.0588	1.1184	0.9585	2.7403
11	Pseudomonas	leaf	not applicable	not applicable	27	not applicable	2 h	infiltrated with 108 cfu/ml Pseudomonas syringae pv. tomato DC3000 hrcC- harvested after 2h		0.6908	0.8833	0.6878	1.124	0.9569	0.7667	1.2183	0.6863	1.0299		1.0282	1.7144	1.0138	1.2719	0.4874	0.8578	0.4055		1.0328	0.7225	0.9184	0.7062	0.6979	0.8917	0.8607	1.0495	1.0304	0.9325
12	Pseudomonas	leaf	not applicable	not applicable	28	not applicable	6 h	infiltrated with 108 cfu/ml Pseudomonas syringae pv. tomato DC3000 hrcC- harvested after 6h		0.9939	0.9544	1.1712	1.4105	0.8746	0.5995	1.2484	1.3057	0.9994		0.682	1.411	0.9158	1.5618	1.299	0.9686	1.4246		1.1468	0.732	1.0496	1.6773	1.7967	1.1166	1.1938	1.2189	0.894	0.192
13	Pseudomonas	leaf	not applicable	not applicable	29	not applicable	24 h	infiltrated with 108 cfu/ml Pseudomonas syringae pv. tomato DC3000 hrcC- harvested after 24h		0.9949	1.3122	1.4015	1.1112	0.7433	1.1113	1.1532	1.2928	1.1055		0.7824	0.9328	0.9628	1.4368	1.5529	0.9347	0.8387		0.8985	0.8182	0.951	1.0093	1.7539	1.2544	0.9137	1.0993	0.746	0.1964
14	Pseudomonas	leaf	not applicable	not applicable	30	not applicable	2 h	infiltrated with 108 cfu/ml Pseudomonas syringae pv. phaseolicola harvested after 2h		0.6696	0.7562	0.5365	1.0857	0.9992	1.0136	1.1999	0.4516	0.9379		0.9727	1.7301	0.9875	1.1235	0.484	0.7359	0.5057		1.0034	0.7118	0.8994	0.5556	0.4981	0.8165	0.8233	1.1526	1.0003	1.1363
15	Pseudomonas	leaf	not applicable	not applicable	31	not applicable	6 h	infiltrated with 108 cfu/ml Pseudomonas syringae pv. phaseolicola harvested after 6h		0.9334	0.9007	0.9247	1.1175	0.9344	0.6715	1.4417	0.7608	0.8727		0.5417	1.2895	0.9228	1.2174	1.0059	0.9382	1.0111		1.0738	0.6192	1.2757	1.4485	1.3192	1.0107	1.1548	1.0298	0.951	0.6883
16	Pseudomonas	leaf	not applicable	not applicable	32	not applicable	24 h	infiltrated with 108 cfu/ml Pseudomonas syringae pv. phaseolicola harvested after 24h		1.1166	1.0801	1.0053	1.0914	0.7954	1.3496	1.0244	0.8363	1.0674		0.6372	0.7127	0.9473	1.264	1.4841	0.8545	0.8733		0.8401	0.8546	1.0673	0.8641	1.7628	1.2297	0.8364	0.9833	0.9062	0.2838
17	Phytophthora	leaf	not applicable	not applicable	C.6	not applicable	6 h	for the treatment plants were moved to growth chamber with 20°C day/18°C night. As many as possible 10 µl-drops per leaf of water. Leaves harvested after 6h		1.218	0.8961	1.3644	0.9524	0.8034	1.016	0.6655	2.3652	1.0651		0.7485	0.7667	1.0872	0.956	1.0419	0.916	1.2267		0.8394	1.2447	0.8174	1.2944	0.9612	1.0144	0.9117	0.9459	1.1461	0.2997
18	Phytophthora	leaf	not applicable	not applicable	C.12	not applicable	12 h	for the treatment plants were moved to growth chamber with 20°C day/18°C night. As many as possible 10 µl-drops per leaf of water. Leaves harvested after 12h		1.7792	1.3717	1.2828	0.8454	0.8074	1.1546	0.8438	1.7199	1.06		0.5963	0.7912	0.9647	0.8997	1.1911	1.3273	1.4161		0.9287	1.3288	1.0551	1.3581	0.6563	0.9832	0.9919	0.9406	1.1203	0.26
19	Phytophthora	leaf	not applicable	not applicable	C.24	not applicable	24 h	for the treatment plants were moved to growth chamber with 20°C day/18°C night. As many as possible 10 µl-drops per leaf of water. Leaves harvested after 24h		0.9403	0.8852	1.1638	0.9733	0.8518	0.7056	0.6804	2.0759	0.863		0.5282	0.997	0.9644	1.0164	1.577	1.2725	1.2327		0.6618	1.1774	0.8772	2.4451	0.9441	0.9017	1.0744	0.8844	1.1232	0.177
20	Phytophthora	leaf	not applicable	not applicable	Pi.6	not applicable	6 h	for the treatment plants were moved to growth chamber with 20°C day/18°C night. As many as possible 10 µl-drops per leaf of a suspension of 106 Phytophthora infestans spores/ml. Leaves harvested after 6h		0.628	0.6252	0.7744	0.9141	1.2303	0.7322	1.0008	0.7729	0.9665		0.4777	0.9064	1.0241	0.9279	0.7676	0.925	1.157		1.1024	0.7912	0.8404	1.0033	1.2093	1.0752	0.8977	0.9742	1.038	0.3041
21	Phytophthora	leaf	not applicable	not applicable	Pi.12	not applicable	12 h	for the treatment plants were moved to growth chamber with 20°C day/18°C night. As many as possible 10 µl-drops per leaf of a suspension of 106 Phytophthora infestans spores/ml. Leaves harvested after 12h		1.0889	1.2394	1.0124	0.9995	1.2003	1.1354	0.8547	1.5407	1.2118		0.4665	0.9073	0.9532	0.9964	1.47	1.3731	1.9099		0.9199	1.2183	1.1422	1.6385	1.2964	1.3548	1.2888	0.8895	1.0465	0.2123
22	Phytophthora	leaf	not applicable	not applicable	Pi.24	not applicable	24 h	for the treatment plants were moved to growth chamber with 20°C day/18°C night. As many as possible 10 µl-drops per leaf of a suspension of 106 Phytophthora infestans spores/ml. Leaves harvested after 24h		0.9468	1.2336	1.1354	1.1895	0.9071	1.1465	0.7763	1.7386	1.0203		0.5237	1.0161	0.894	1.0225	1.7135	1.4263	1.5649		0.7975	1.4601	0.995	1.9342	1.3676	1.1141	1.4649	0.8662	1.268	0.1946
23	elicitors	leaf	not applicable	not applicable	1,1	not applicable	1 h	infiltrated with water, leaves harvested after 1h		0.8222	0.9169	0.6162	0.7337	1.1131	1.3763	0.3901	0.6197	0.9933		2.491	0.58	1.1074	0.6077	0.7073	0.884	0.7355		1.0736	0.8082	0.8547	0.644	0.2785	0.9789	0.8432	0.9825	1.1581	1.4472
24	elicitors	leaf	not applicable	not applicable	1,4	not applicable	4 h	infiltrated with water, leaves harvested after 4h		1.6232	1.5347	1.3792	0.7438	1.3078	0.9347	1.0784	1.5211	1.2977		0.4543	0.5531	1.0151	0.76	0.9608	1.2473	1.3349		1.0578	1.7701	0.9699	1.0757	0.5267	1.0788	1.1678	0.9163	0.7816	0.2601
25	elicitors	leaf	not applicable	not applicable	2,1	not applicable	1 h	infiltrated with 1mM CaCl2 + 2.5 mM MgCl2, leaves harvested after 1h		0.9873	1.0159	0.6743	0.7701	0.9771	1.2083	0.489	0.6391	1.0405		2.3342	0.6553	1.0583	0.6883	0.7186	0.9932	0.8238		1.0884	0.8412	1.0244	0.7998	0.1972	0.961	0.8157	0.9636	1.275	1.4587
26	elicitors	leaf	not applicable	not applicable	2,4	not applicable	4 h	infiltrated with 1mM CaCl2 + 2.5 mM MgCl2, leaves harvested after 4h		1.3863	1.7195	1.4003	0.7438	1.4286	1.106	1.1722	1.7347	1.3085		0.4197	0.6652	0.9781	0.7345	0.8197	1.2985	1.3036		1.0194	1.2582	1.2392	0.9045	0.6426	1.0959	1.1081	0.9224	0.9485	0.2896
27	elicitors	leaf	not applicable	not applicable	3,1	not applicable	1 h	infiltrated with 1µM GST, leaves harvested after 1h		0.9297	0.8926	0.6532	0.8174	0.9531	1.3031	0.488	0.619	0.8643		2.4739	0.7777	1.059	0.6938	0.6245	0.7917	0.6436		0.9933	0.79	0.9388	0.6981	0.2248	0.8838	0.8608	0.991	1.1603	1.5754
28	elicitors	leaf	not applicable	not applicable	3,4	not applicable	4 h	infiltrated with 1µM GST, leaves harvested after 4h		1.3768	1.4106	1.5137	0.9395	1.3077	1.0429	1.3446	1.415	1.1937		0.4819	0.8284	0.9607	0.8469	0.9196	1.2707	1.3843		1.0251	1.2794	1.127	0.8374	0.7695	1.1257	1.165	0.8759	0.8557	0.3718
29	elicitors	leaf	not applicable	not applicable	4,1	not applicable	1 h	infiltrated with 10 µM HrpZ, leaves harvested after 1h		0.9311	0.9322	0.4741	0.7006	1.057	1.3928	0.519	0.6068	1.1877		2.9112	1.1902	1.2114	0.6935	0.4749	0.8681	0.532		0.7678	0.9314	0.8655	0.442	0.2202	0.9093	0.8854	1.0162	1.1636	1.8796
30	elicitors	leaf	not applicable	not applicable	4,4	not applicable	4 h	infiltrated with 10 µM HrpZ, leaves harvested after 4h		1.1282	1.3475	1.291	0.8943	1.1837	0.9305	1.6986	0.836	1.0431		0.3799	1.2025	0.9475	0.684	0.7495	1.3219	1.0678		1.2798	1.568	1.4252	1.0571	0.7969	0.9972	1.1578	0.8823	1.2588	0.7064
31	elicitors	leaf	not applicable	not applicable	5,1	not applicable	1 h	infiltrated with 1 µM GST-NPP1, leaves harvested after 1h		0.8362	0.8879	0.6045	0.7633	1.0545	1.387	0.4544	0.5254	0.9037		2.7843	1.1125	1.0866	0.6793	0.616	0.8325	0.5741		1.0366	0.8581	0.8656	0.5351	0.1859	0.9049	0.9034	1.0786	1.0672	2.0915
32	elicitors	leaf	not applicable	not applicable	5,4	not applicable	4 h	infiltrated with 1 µM GST-NPP1, leaves harvested after 4h		1.0185	1.1883	1.1926	0.7421	1.0312	0.9612	1.5986	0.7279	0.8749		0.3718	1.2073	0.9336	0.8413	0.7754	1.348	1.0575		1.3097	1.214	1.452	0.991	0.7148	0.9424	1.093	0.9024	1.4293	0.7587
33	elicitors	leaf	not applicable	not applicable	6,1	not applicable	1 h	infiltrated with 1 µM Flg22, leaves harvested after 1h		0.6958	0.8482	0.5891	0.7166	0.9803	1.1685	0.5128	0.5243	0.7921		3.0932	1.2369	1.2082	0.704	0.5119	0.7185	0.5761		0.7287	0.7674	0.8244	0.3748	0.1868	0.8414	0.8751	0.9828	1.1324	1.4507
34	elicitors	leaf	not applicable	not applicable	6,4	not applicable	4 h	infiltrated with 1 µM Flg22, leaves harvested after 4h		1.1302	1.26	1.5359	0.8629	1.5753	0.9742	1.5314	0.7932	1.2273		0.3665	0.6453	0.9454	0.6988	0.7395	1.3646	1.2841		1.2292	1.4537	1.1127	0.7042	0.6031	0.9875	1.1537	0.895	1.0462	0.4589
35	elicitors	leaf	not applicable	not applicable	7,1	not applicable	1 h	infiltrated with 100 µg/ml LPS, leaves harvested after 1h		0.9234	0.9521	0.6689	0.8402	1.1146	1.1992	0.5533	0.5419	0.9445		2.1991	0.7797	1.0729	0.7306	0.7077	0.9658	0.7674		1.0583	0.7689	0.9165	0.8486	0.217	0.8988	0.8348	1.001	1.2791	1.2939
36	elicitors	leaf	not applicable	not applicable	7,4	not applicable	4 h	infiltrated with 100 µg/ml LPS, leaves harvested after 4h		1.5357	1.5989	1.3725	0.8341	1.1039	0.9998	1.1444	1.6245	1.2187		0.3972	0.8398	0.9378	0.8138	0.8598	1.3966	1.3707		1.1431	1.5782	1.2002	0.8076	0.5507	1.1171	1.043	0.8698	0.9642	0.299
37	darkness	hypocotyl and cotelydons (predominantly)	not applicable	not applicable	DS	not applicable	45 min	light treatment: continuous darkness / time course: 45 min continuous darkness / light intensity: 0 / filter: none / light source: none / Temperature: 22C		0.9838	1.0845	1.0075	1.0234	1.0121	1.0322	1.1553	1.0676	1.0203		1.0223	1.0505	1.0308	1.0405	1.081	0.9539	0.9998		0.9657	1.0759	0.9802	1.121	1.1265	1.0319	1.0135	1.018	0.9948	1.012
38	darkness	hypocotyl and cotelydons (predominantly)	not applicable	not applicable	DL	not applicable	240 min	light treatment: continuous darkness / time course: 4 h continuous darkness / light intensity: 0 / filter: none / light source: none / Temperature: 22C		0.9744	1.0178	1.0282	1.0357	0.9939	1.0099	1.0094	0.9748	1.0142		1.0564	1.2993	0.9926	1.1585	1.0161	0.9251	1.0035		1.1339	0.9689	1.0096	1.2511	1.0232	1.0565	1.001	0.994	0.9695	0.9503
39	UV-A	hypocotyl and cotelydons (predominantly)	not applicable	not applicable	AS	not applicable	45 min	light treatment: UV-A light pulse / time course: 5 min UV-A light pulse followed by 40 min of darkness / light intensity: 7 W m-2 / filter: WG327 quarz filter, 3 mm, (Schott, Mainz, Germany), cut-off filter with half-maximal transmission at 327 nm / light source: 6 x Philips TL 40W/12 UV fluorescent tubes, lamba(max) = 310 nm, half-bandwidth = 40 nm / Temperature: 22C / literature: PMID 14739338		1.0902	0.9432	0.895	0.9565	1.0112	1.0603	0.9994	0.9861	0.9887		1.0958	0.8919	1.0231	0.9579	1.0543	0.9998	0.8843		1.1592	1.0527	1.0034	1.0238	1.0717	0.8543	0.991	1.0237	0.9876	0.98
40	UV-A	hypocotyl and cotelydons (predominantly)	not applicable	not applicable	AL	not applicable	240 min	light treatment: UV-A light pulse / time course: 5 min UV-A light pulse followed by 4 h of darkness / light intensity: 7 W m-2 / filter: WG327 quarz filter, 3 mm, (Schott, Mainz, Germany), cut-off filter with half-maximal transmission at 327 nm / light source: 6 x Philips TL 40W/12 UV fluorescent tubes, lamba(max) = 310 nm, half-bandwidth = 40 nm / Temperature: 22C / literature: PMID 14739338		1.0477	1.3693	1.1873	1.0097	0.9869	1.0694	0.9943	0.9828	0.9762		1.0962	0.962	0.974	0.8905	1.0114	1.1314	1.2371		1.0149	0.9232	1.0296	1.0404	0.9977	1.0839	0.9867	0.9829	0.9905	0.8865
41	UV-A/B	hypocotyl and cotelydons (predominantly)	not applicable	not applicable	US	not applicable	45 min	light treatment: UV-A/B light pulse / time course: 5 min UV-A/B light pulse followed by 40 min of darkness / light intensity: 7 W m-2 / filter: WG307 quarz filter, 3 mm, (Schott, Mainz, Germany), cut-off filter with half-maximal transmission at 307 nm / light source: 6 x Philips TL 40W/12 UV fluorescent tubes, lamba(max) = 310 nm, half-bandwidth = 40 nm / Temperature: 22C / literature: PMID 14739…		0.9806	0.9551	1.0403	0.9424	0.9964	1.008	1.0031	0.9777	0.9236		1.0664	1.0316	1.0009	1.0626	0.8547	0.8959	0.8741		0.8536	0.9901	0.9873	0.9558	0.928	0.7851	0.9686	1.0004	0.9493	1.2479
42	UV-A/B	hypocotyl and cotelydons (predominantly)	not applicable	not applicable	UL	not applicable	240 min	light treatment: UV-A/B light pulse / time course: 5 min UV-A/B light pulse followed by 4 h of darkness / light intensity: 7 W m-2 / filter: WG307 quarz filter, 3 mm, (Schott, Mainz, Germany), cut-off filter with half-maximal transmission at 307 nm / light source: 6 x Philips TL 40W/12 UV fluorescent tubes, lamba(max) = 310 nm, half-bandwidth = 40 nm / Temperature: 22C / literature: PMID 14739338		1.1904	1.0217	1.137	0.9277	0.9844	1.0295	1.0405	0.9786	1.0271		0.9531	1.0455	0.9699	1.0474	0.8281	1.1184	1.0194		0.9649	0.9135	0.9806	0.8954	0.9236	1.12	0.9977	0.978	1.261	1.2249
43	blue light	hypocotyl and cotelydons (predominantly)	not applicable	not applicable	BS	not applicable	45 min	light treatment: continuous blue light / time course: 45 min continuous blue light / light intensity: 10 mol m-2 s-1 / filter: 453 nm DAL interference filter (Schott, Mainz, Germany), lamba(max) = 453 nm, half-bandwidth = 18 nm / light source: Leitz Prado 500-W universal projector (Leitz, Wetzlar, Germany) together with Osram Xenophot longlife lamps (Osram, Berlin, Germany) / Temperature: 22C		0.9382	0.9247	1.0059	0.949	1.0238	0.9949	1.0797	1.0069	0.9301		0.958	0.7787	1.0529	0.8931	0.935	0.92	0.9703		1.0747	1.1507	1.0082	0.9945	0.999	0.973	1.0152	1.0336	0.9536	1.0343
44	blue light	hypocotyl and cotelydons (predominantly)	not applicable	not applicable	BL	not applicable	240 min	light treatment: continuous blue light / time course: 4 h continuous blue light / light intensity: 10 mol m-2 s-1 / filter: 453 nm DAL interference filter (Schott, Mainz, Germany), lamba(max) = 453 nm, half-bandwidth = 18 nm / light source: Leitz Prado 500-W universal projector (Leitz, Wetzlar, Germany) together with Osram Xenophot longlife lamps (Osram, Berlin, Germany) / Temperature: 22C		0.9882	0.8641	1.0718	1.0174	0.9746	1.0127	0.9881	0.9671	1.0864		1.0263	0.9334	0.9582	0.9557	1.0482	1.1296	1.0981		0.9434	0.9219	0.9845	0.9492	0.9053	1.0493	0.9816	0.9736	1.0681	0.8945
45	red (pulse)	hypocotyl and cotelydons (predominantly)	not applicable	not applicable	PS	not applicable	45 min	light treatment: red light pulse / time course: 1 min red light pulse followed by 44 min of darkness / light intensity: 50 mol m-2 s-1 / filter: KG65 double glas filter (Balzers, Liechtenstein), lamba(max) = 650 nm, half-bandwidth = 15 nm / light source: Leitz Prado 500-W universal projector (Leitz, Wetzlar, Germany) together with Osram Xenophot longlife lamps (Osram, Berlin, Germany) / Temperatu…		0.8728	0.9316	1.0879	1.0339	1.0597	1.0175	1.048	1.0287	0.9573		0.8657	0.9789	1.046	0.9355	0.9823	0.8713	1.0253		1.0004	1.0876	1.0222	0.98	1.0819	0.9865	1.0278	1.0351	0.9624	1.1082
46	red (pulse)	hypocotyl and cotelydons (predominantly)	not applicable	not applicable	PL	not applicable	240 min	light treatment: red light pulse / time course: 1 min red light pulse followed by 4 h of darkness / light intensity: 50 mol m-2 s-1 / filter: KG65 double glas filter (Balzers, Liechtenstein), lamba(max) = 650 nm, half-bandwidth = 15 nm / light source: Leitz Prado 500-W universal projector (Leitz, Wetzlar, Germany) together with Osram Xenophot longlife lamps (Osram, Berlin, Germany) / Temperature:…		0.9739	1.1937	0.9491	0.947	0.9866	0.9523	1.043	0.9798	1.0148		1.027	1.0997	0.9731	1.0758	0.995	1.0281	0.8581		1.0319	0.9301	0.9873	0.8626	0.9643	1.0338	1.0103	0.98	0.9939	0.953
47	red light	hypocotyl and cotelydons (predominantly)	not applicable	not applicable	RS	not applicable	45 min	light treatment: continuous red light / time course: 45 min continuous red light / light intensity: 10 mol m-2 s-1 / filter: KG65 double glas filter (Balzers, Liechtenstein), lamba(max) = 650 nm, half-bandwidth = 15 nm / light source: Leitz Prado 500-W universal projector (Leitz, Wetzlar, Germany) together with Osram Xenophot longlife lamps (Osram, Berlin, Germany) / Temperature: 22C		0.9673	1.1034	0.9595	1.07	1.0022	0.9928	0.9038	1.0003	0.9859		0.9553	1.0408	1.0154	1.0703	1.0694	1.0119	1.1192		1.0306	1.0181	0.9989	1.0816	0.9916	1.0203	0.9321	1.0105	0.96	1.0167
48	red light	hypocotyl and cotelydons (predominantly)	not applicable	not applicable	RL	not applicable	240 min	light treatment: continuous red light / time course: 4 h continuous red light / light intensity: 10 mol m-2 s-1 / filter: KG65 double glas filter (Balzers, Liechtenstein), lamba(max) = 650 nm, half-bandwidth = 15 nm / light source: Leitz Prado 500-W universal projector (Leitz, Wetzlar, Germany) together with Osram Xenophot longlife lamps (Osram, Berlin, Germany) / Temperature: 22C		0.9754	0.8435	0.9195	0.9493	0.9936	0.9266	0.8655	0.9806	1.0386		1.0032	0.9821	0.9942	1.0455	1.0523	0.989	0.8797		0.8638	0.9924	0.9974	0.843	0.9764	1.1714	1.0146	0.9942	0.9535	0.915
49	far-red light	hypocotyl and cotelydons (predominantly)	not applicable	not applicable	FS	not applicable	45 min	light treatment: continuous far-red light / time course: 45 min continuous far-red light / light intensity: 10 mol m-2 s-1 / filter: 715 nm DAL interference filter (Schott, Mainz, Germany), lamba(max) = 715 nm, half-bandwidth = 15 nm / light source: Leitz Prado 500-W universal projector (Leitz, Wetzlar, Germany) together with Osram Xenophot longlife lamps (Osram, Berlin, Germany) / Temperature: 2…		0.9812	1.0806	0.8958	1.0981	1.0002	0.9769	0.9341	0.9851	1.0578		1.0092	0.9706	1.0071	0.9756	1.0181	0.906	0.9691		0.9885	1.0605	0.998	1.2113	1.0939	0.9243	1.0049	1.0039	1.0146	0.9494
50	far-red light	hypocotyl and cotelydons (predominantly)	not applicable	not applicable	FL	not applicable	240 min	light treatment: continuous far-red light / time course: 4 h continuous far-red light / light intensity: 10 mol m-2 s-1 / filter: 715 nm DAL interference filter (Schott, Mainz, Germany), lamba(max) = 715 nm, half-bandwidth = 15 nm / light source: Leitz Prado 500-W universal projector (Leitz, Wetzlar, Germany) together with Osram Xenophot longlife lamps (Osram, Berlin, Germany) / Temperature: 22C		0.9786	0.7466	0.8788	0.9355	0.9851	0.8484	0.953	0.9931	0.9822		0.8673	1.0283	0.9652	0.9241	1.0251	1.0711	1.1209		1.0128	0.9236	0.9844	0.8661	0.9094	0.9297	1.0023	0.9781	0.984	0.9386
51	white	hypocotyl and cotelydons (predominantly)	not applicable	not applicable	WS	not applicable	45 min	light treatment: continuous white light / time course: 45 min continuous white light / light intensity: 10 mol m-2 s-1 / filter: 10 % neutral glas filter (Balzers, Liechtenstein) / light source: Leitz Prado 500-W universal projector (Leitz, Wetzlar, Germany) together with Osram Xenophot longlife lamps (Osram, Berlin, Germany) / Temperature: 22C		0.9888	1.0338	1.0706	1.0492	1.0049	1.0481	0.9693	0.986	0.9905		0.9885	0.8263	1.0211	0.9694	1.0001	0.9587	0.9632		0.9831	1.0339	1.006	1.1287	1.0635	0.957	1.0654	1.0127	0.9686	0.9886
52	white	hypocotyl and cotelydons (predominantly)	not applicable	not applicable	WL	not applicable	240 min	light treatment: continuous white light / time course: 4 h continuous white light / light intensity: 10 mol m-2 s-1 / filter: 10 % neutral glas filter (Balzers, Liechtenstein) / light source: Leitz Prado 500-W universal projector (Leitz, Wetzlar, Germany) together with Osram Xenophot longlife lamps (Osram, Berlin, Germany) / Temperature: 22C		1.0692	0.8871	0.8667	1.0559	0.9852	1.0213	1.0145	1.1056	1.0071		1.0099	1.0812	0.9764	0.9983	1.0297	1.0906	0.9787		0.9794	0.9578	1.0233	0.7961	0.9447	1.0239	0.988	0.9821	0.9894	0.9009
